# Supplementary material for: Inhibitory effects of Stevioside on Streptococcus mutans and Candida albicans dual-species biofilm
Source: Front Microbiol. 2023 Apr 5;14:1128668. doi: 10.3389/fmicb.2023.1128668 (PMC10113668; doi:10.3389/fmicb.2023.1128668)
Supplement: Supplementary file 1 [file Table_1.xlsx]

## Sheet: Supplementary Table S1
Supplementary Table S1. Differentially expressed genes of S. mutans in stevioside group (versus the sucrose group)
Bioproject：PRJNA913472 (SRA database)
Gene id	MeanTPM (Stevioside)	MeanTPM (Sucrose)	log2FoldChange	pValue	qValue	result	GeneName	GeneDescription	GO	KEGG	COG
SMU_497c	134.167	69.2067	0.955043	0.00341365	0.00822397	up	SMU_497c	conserved hypothetical protein	-	-	COG1739-Uncharacterized conserved protein[S]
SMU_156	216.367	93.7867	1.20602	8.62002e-07	4.13844e-06	up	SMU_156	conserved hypothetical protein	-	-	-
SMU_1453c	126.383	70.5967	0.840134	0.0173783	0.035214	up	SMU_1453c	conserved hypothetical protein	-	-	-
SMU_1593c	207.753	362.097	-0.801503	1.12249e-08	7.00068e-08	down	SMU_1593c	putative CDP-diglyceride synthetase	-	-	-
SMU_1918	1238.35	690.713	0.842264	0.012509	0.0262506	up	dedA	putative membrane-associated protein DedA	-	-	COG0586-Uncharacterized membrane-associated protein[S]
SMU_32	521.383	1175.38	-1.17271	7.29815e-11	6.01272e-10	down	purF	phosphoribosylpyrophosphate amidotransferase	-	K00764-ko00230 Purine metabolism;ko00250 Alanine, aspartate and glutamate metabolism	COG0034-Glutamine phosphoribosylpyrophosphate amidotransferase[F]
SMU_31	6.28	14.8967	-1.24615	0.000888219	0.00243258	down	SMU_31	hypothetical protein	-	-	-
SMU_30	255.75	811	-1.66497	7.09444e-29	2.32837e-27	down	purL	putative phosphoribosylformylglycinamidine synthase, (FGAM synthase)	-	K01952-ko00230 Purine metabolism	COG0046-Phosphoribosylformylglycinamidine (FGAM) synthase, synthetase domain[F]
SMU_37	1092.89	2352.36	-1.10596	2.21858e-10	1.70831e-09	down	purH	putative phosphoribosylaminoimidazolecarboxamide formyltransferase/IMP cyclohydrolase	-	K00602-ko00230 Purine metabolism;ko00670 One carbon pool by folate	COG0138-AICAR transformylase/IMP cyclohydrolase PurH (only IMP cyclohydrolase domain in Aful)[F]
SMU_36	109.203	261.427	-1.25939	3.04082e-11	2.62401e-10	down	SMU_36	conserved hypothetical protein	-	-	-
SMU_35	353.333	660.787	-0.903155	3.45966e-12	3.36225e-11	down	purN	putative phosphoribosylglycinamide formyltransferase (GART)	-	K11175-ko00230 Purine metabolism;ko00670 One carbon pool by folate	COG0299-Folate-dependent phosphoribosylglycinamide formyltransferase PurN[F]
SMU_34	214.043	533.223	-1.31684	1.46827e-06	6.7574e-06	down	purM	putative phosphoribosylformylglycinamide cyclo-ligase (AIRS); phosphoribosyl aminoimidazole synthetase	-	K01933-ko00230 Purine metabolism	COG0150-Phosphoribosylaminoimidazole (AIR) synthetase[F]
SMU_163c	214.277	65.94	1.70025	9.14699e-07	4.37047e-06	up	SMU_163c	hypothetical protein	-	-	-
SMU_1315c	185.78	61.94	1.58465	6.5307e-07	3.15808e-06	up	SMU_1315c	putative ATP-binding protein	-	-	COG4133-ABC-type transport system involved in cytochrome c biogenesis, ATPase component[O]
SMU_t59	45.3	430.38	-3.24803	2.22206e-07	1.13195e-06	down	SMU_t59	tRNA-Asn	-	-	-
SMU_2155	5.56667	36.5267	-2.71406	5.69398e-13	5.84582e-12	down	SMU_2155	conserved hypothetical protein	-	-	COG2501-Uncharacterized conserved protein[S]
SMU_653c	244.723	51.16	2.25806	5.88493e-17	8.85837e-16	up	SMU_653c	putative ABC transporter, permease protein	-	-	COG0600-ABC-type nitrate/sulfonate/bicarbonate transport system, permease component[P]
SMU_202c	13.8467	24.1667	-0.80348	0.00714563	0.0160917	down	SMU_202c	hypothetical protein	-	-	-
SMU_198c	21.0567	35.86	-0.768098	0.0132299	0.0275587	down	SMU_198c	putative conjugative transposon protein	GO:0000746,GO:0005575,GO:0005623,GO:0008150,GO:0009291,GO:0009292,GO:0009987,GO:0044464,GO:0044764,GO:0051704,GO:0060187	-	-
SMU_630	154.55	254.56	-0.719932	7.36237e-06	3.04535e-05	down	SMU_630	hypothetical protein	-	-	-
SMU_631	60.62	286.707	-2.24171	4.88547e-49	3.49311e-47	down	SMU_631	conserved hypothetical protein	-	-	COG4377-Predicted membrane protein[S]
SMU_632	404.367	619.847	-0.616247	3.56914e-08	2.08321e-07	down	SMU_632	putative transcriptional regulator	-	-	COG1846-Transcriptional regulators[K]
SMU_636	300.603	1455.32	-2.27541	9.95161e-71	1.42308e-68	down	SMU_636	putative N-acetylglucosamine-6-phosphate isomerase	GO:0005575,GO:0005622,GO:0005623,GO:0005737,GO:0005829,GO:0006040,GO:0008150,GO:0008152,GO:0044424,GO:0044444,GO:0044464,GO:0071704,GO:1901135	K02564-ko00520 Amino sugar and nucleotide sugar metabolism	COG0363-6-phosphogluconolactonase/Glucosamine-6-phosphate isomerase/deaminase[G]
SMU_639	291.293	455.17	-0.643933	4.10328e-10	3.07669e-09	down	SMU_639	putative acetyltransferase	-	-	COG0456-Acetyltransferases[R]
SMU_1322	953.533	2610.44	-1.45294	1.32656e-22	3.0881e-21	down	budC	putative acetoin dehydrogenase	-	K03366-ko00650 Butanoate metabolism	COG1028-Dehydrogenases with different specificities (related to short-chain alcohol dehydrogenases)[IQR]
SMU_1326	862.103	2138.48	-1.31065	2.81481e-30	9.71593e-29	down	rf2	putative peptide chain release factor (RF-2)	-	-	COG1186-Protein chain release factor B[J]
SMU_1324	1457.03	3534.96	-1.27866	1.16888e-10	9.3231e-10	down	ftsX	putative cell-division protein FtsX	-	K09811-ko02010 ABC transporters	COG2177-Cell division protein[D]
SMU_1325	1269.13	2094.93	-0.723064	7.94091e-11	6.46488e-10	down	ftsE	putative ABC transporter, ATP-binding component	-	K09812-ko02010 ABC transporters	COG2884-Predicted ATPase involved in cell division[D]
SMU_1985	6.15333	15.1533	-1.3002	0.0421245	0.076597	down	comYB	putative ABC transporter ComYB; probably part of the DNA transport machinery	-	-	COG1459-Type II secretory pathway, component PulF[NU]
SMU_t37	7.60333	27.38	-1.84842	0.0394806	0.0723812	down	SMU_t37	tRNA-Arg	-	-	-
SMU_838	317.153	677.93	-1.09596	1.6962e-07	8.88953e-07	down	gshR	glutathione reductase	GO:0005575,GO:0005622,GO:0005623,GO:0005737,GO:0044424,GO:0044464	K00383-ko00480 Glutathione metabolism;ko04918 Thyroid hormone synthesis	COG1249-Pyruvate/2-oxoglutarate dehydrogenase complex, dihydrolipoamide dehydrogenase (E3) component, and related enzymes[C]
SMU_63c	782.46	327.787	1.25526	3.1134e-06	1.36092e-05	up	SMU_63c	conserved hypothetical protein	-	-	-
SMU_1163c	312.69	134.3	1.21927	9.63494e-10	6.91367e-09	up	SMU_1163c	putative ABC transporter, ATP-binding protein	-	-	COG1132-ABC-type multidrug transport system, ATPase and permease components[V]
SMU_296	82.31	224.637	-1.44845	3.69801e-15	4.80741e-14	down	SMU_296	conserved hypothetical protein	-	K00077-ko00770 Pantothenate and CoA biosynthesis	-
SMU_294	27.88	52.2567	-0.906385	5.77721e-05	0.000203985	down	SMU_294	conserved hypothetical protein	-	-	COG3279-Response regulator of the LytR/AlgR family[KT]
SMU_295	71.6433	150.863	-1.07434	0.000481559	0.00139297	down	SMU_295	hypothetical protein	-	-	-
SMU_292	61.1467	36.0167	0.763609	0.0335236	0.0627235	up	SMU_292	putative transcriptional regulator	-	-	COG2207-AraC-type DNA-binding domain-containing proteins[K]
SMU_293	88.03	45.85	0.941074	0.0131424	0.0274074	up	SMU_293	hypothetical protein	-	-	-
SMU_1187	2288.05	769.537	1.57206	1.46917e-16	2.07133e-15	up	glmS	glucosamine-fructose-6-phosphate aminotransferase	GO:0003674,GO:0003824,GO:0004360,GO:0005575,GO:0005622,GO:0005623,GO:0005737,GO:0005829,GO:0006002,GO:0006040,GO:0006047,GO:0006139,GO:0006464,GO:0006486,GO:0006487,GO:0006725,GO:0006793,GO:0006796,GO:0006807,GO:0008150,GO:0008152,GO:0008483,GO:0009058,GO:0009059,GO:0009100,GO:0009101,GO:0009225,GO:0009987,GO:0016740,GO:0016769,GO:0019538,GO:0019637,GO:0034641,GO:0034645,GO:0036211,GO:0043170,GO:…	K00820-ko00520 Amino sugar and nucleotide sugar metabolism;ko00250 Alanine, aspartate and glutamate metabolism;ko04931 Insulin resistance	COG0449-Glucosamine 6-phosphate synthetase, contains amidotransferase and phosphosugar isomerase domains[M]
SMU_1185	316.857	1219.63	-1.94454	5.82192e-14	6.66027e-13	down	mtlA1	PTS system, mannitol-specific enzyme IIBC component	GO:0003674,GO:0003824,GO:0005215,GO:0005575,GO:0005623,GO:0005886,GO:0006810,GO:0008150,GO:0008643,GO:0009401,GO:0015144,GO:0016020,GO:0016740,GO:0016772,GO:0016773,GO:0022804,GO:0022857,GO:0034219,GO:0044464,GO:0051179,GO:0051234,GO:0055085,GO:0071702,GO:0071944,GO:0090563	K02800-ko00051 Fructose and mannose metabolism;ko02060 Phosphotransferase system (PTS)	COG2213-Phosphotransferase system, mannitol-specific IIBC component[G]
SMU_953c	83.07	141.23	-0.765647	0.0373072	0.0689014	down	SMU_953c	putative transcriptional regulator/aminotransferase	-	-	COG1167-Transcriptional regulators containing a DNA-binding HTH domain and an aminotransferase domain (MocR family) and their eukaryotic orthologs[KE]
SMU_1188	39.7367	106.92	-1.42799	8.49216e-11	6.88312e-10	down	lepB	putative signal peptidase	-	K03100-ko03060 Protein export;ko02024 Quorum sensing	-
SMU_1596	977.38	3.13667	8.28354	4.2527e-126	1.41898e-123	up	ptcC	putative PTS system, cellobiose-specific IIC component	-	K02761-ko02060 Phosphotransferase system (PTS)	COG1455-Phosphotransferase system cellobiose-specific component IIC[G]
SMU_117c	20.66	11.1	0.896281	0.0152988	0.0313813	up	SMU_117c	conserved hypothetical protein	-	-	-
SMU_t35	199.273	2074.25	-3.37977	0.00737438	0.0164955	down	SMU_t35	tRNA-Leu	-	-	-
SMU_1592	258.923	425.973	-0.718238	0.000259917	0.000800545	down	pepQ	putative dipeptidase PepQ	-	-	COG0006-Xaa-Pro aminopeptidase[E]
SMU_743	182.033	85.16	1.09595	2.96837e-06	1.30037e-05	up	SMU_743	conserved hypothetical protein	-	-	COG0561-Predicted hydrolases of the HAD superfamily[R]
SMU_744	718.393	355.583	1.01459	1.18109e-06	5.55057e-06	up	ftsY	putative cell division protein FtsY; signal recognition particle (docking protein)	-	K03110-ko03060 Protein export;ko03070 Bacterial secretion system;ko02024 Quorum sensing	COG0552-Signal recognition particle GTPase[U]
SMU_745	165.63	101.903	0.700763	0.0267606	0.0512677	up	lmrB	putative drug-export protein; multidrug resistance protein	-	-	-
SMU_1779c	219.893	111.987	0.973477	5.1428e-08	2.9333e-07	up	SMU_1779c	putative RNA methyltransferase	-	-	COG2265-SAM-dependent methyltransferases related to tRNA (uracil-5-)-methyltransferase[J]
SMU_143c	409.913	823.823	-1.00702	0.0028809	0.00704221	down	SMU_143c	putative polypeptide deformylase	GO:0003674,GO:0003824,GO:0006464,GO:0006807,GO:0008150,GO:0008152,GO:0009987,GO:0016787,GO:0016810,GO:0016811,GO:0018193,GO:0018206,GO:0019538,GO:0031365,GO:0036211,GO:0042586,GO:0043170,GO:0043412,GO:0043686,GO:0044237,GO:0044238,GO:0044260,GO:0044267,GO:0071704,GO:1901564	-	COG0242-N-formylmethionyl-tRNA deformylase[J]
SMU_575c	626.263	76.7167	3.02916	2.61192e-48	1.80312e-46	up	SMU_575c	putative membrane protein	-	K05338-ko02020 Two-component system	COG1380-Putative effector of murein hydrolase LrgA[R]
SMU_2162c	7.06667	17.9533	-1.34515	0.00447473	0.0105146	down	SMU_2162c	conserved hypothetical protein	-	-	COG1576-Uncharacterized conserved protein[S]
SMU_118c	370.663	144.373	1.36031	5.02759e-06	2.12796e-05	up	SMU_118c	putative esterase	-	K01070-ko01200 Carbon metabolism;ko00680 Methane metabolism	COG0627-Predicted esterase[R]
SMU_1051	473.317	262.92	0.848182	8.9498e-05	0.000301642	up	SMU_1051	putative iron-sulfur cofactor synthesis protein; NifS family	-	K04487-ko00730 Thiamine metabolism;ko04122 Sulfur relay system	COG1104-Cysteine sulfinate desulfinase/cysteine desulfurase and related enzymes[E]
SMU_1053	100.87	159.857	-0.664282	0.000853692	0.00235737	down	SMU_1053	conserved hypothetical protein	-	-	COG2344-AT-rich DNA-binding protein[R]
SMU_1054	170.743	315.917	-0.887715	4.3468e-09	2.85321e-08	down	SMU_1054	putative glutamine amidotransferase	-	-	COG2071-Predicted glutamine amidotransferases[R]
SMU_1056	13.99	33.6033	-1.26421	0.0156479	0.0320591	down	SMU_1056	hypothetical protein	-	-	-
SMU_1154c	205.693	362.803	-0.818693	7.42316e-10	5.40406e-09	down	SMU_1154c	hypothetical protein	-	-	-
SMU_1727	947.13	508.29	0.897911	0.000347803	0.00103462	up	SMU_1727	putative inner membrane protein	-	K03217-ko03060 Protein export;ko03070 Bacterial secretion system;ko02024 Quorum sensing	COG0706-Preprotein translocase subunit YidC[U]
SMU_t30	87.4	1235.43	-3.82123	0.000326528	0.000975685	down	SMU_t30	tRNA-Trp	-	-	-
SMU_1713c	195.213	104.26	0.904866	0.00717655	0.0161432	up	SMU_1713c	conserved hypothetical protein	-	-	COG1354-Uncharacterized conserved protein[S]
SMU_1083c	419.9	252.707	0.732582	0.00933341	0.0204213	up	SMU_1083c	conserved hypothetical protein	GO:0000049,GO:0000166,GO:0002949,GO:0003674,GO:0003676,GO:0003723,GO:0003824,GO:0005488,GO:0005524,GO:0005575,GO:0005622,GO:0005623,GO:0005737,GO:0006139,GO:0006396,GO:0006399,GO:0006400,GO:0006450,GO:0006725,GO:0006807,GO:0008033,GO:0008144,GO:0008150,GO:0008152,GO:0009451,GO:0009987,GO:0010467,GO:0016070,GO:0016740,GO:0016772,GO:0016779,GO:0017076,GO:0030554,GO:0032553,GO:0032555,GO:0032559,GO:…	-	COG0009-Putative translation factor (SUA5)[J]
SMU_758c	327.997	819.217	-1.32056	0.000300742	0.000910869	down	SMU_758c	conserved hypothetical protein	-	-	-
SMU_1341c	3.99667	12.1	-1.59814	5.58014e-05	0.000197375	down	SMU_1341c	putative gramicidin S synthetase	-	-	COG1020-Non-ribosomal peptide synthetase modules and related proteins[Q]
SMU_1432c	690.437	431.21	0.679118	0.0187545	0.0377731	up	SMU_1432c	putative endoglucanase precursor	-	-	COG3405-Endoglucanase Y[G]
SMU_222c	23.68	44.6767	-0.915852	0.0245533	0.0478168	down	SMU_222c	hypothetical protein; possible integrase fragment	-	-	-
SMU_1403c	264.127	142.3	0.892294	0.0333533	0.0624633	up	SMU_1403c	conserved hypothetical protein	-	-	COG3512-Uncharacterized protein conserved in bacteria[S]
SMU_354	149.617	76.0167	0.976883	0.0413912	0.0754006	up	SMU_354	conserved hypothetical protein	-	-	COG1322-Uncharacterized protein conserved in bacteria[S]
SMU_352	699.597	379.087	0.883996	0.00357713	0.00857035	up	SMU_352	putative ribulose-phosphate-3-epimerase	GO:0003674,GO:0003824,GO:0004750,GO:0005488,GO:0005575,GO:0005622,GO:0005623,GO:0005737,GO:0005829,GO:0005975,GO:0005996,GO:0006081,GO:0006098,GO:0006139,GO:0006725,GO:0006732,GO:0006733,GO:0006739,GO:0006753,GO:0006793,GO:0006796,GO:0006807,GO:0008150,GO:0008152,GO:0009052,GO:0009056,GO:0009117,GO:0009987,GO:0016052,GO:0016853,GO:0016854,GO:0016857,GO:0019321,GO:0019323,GO:0019362,GO:0019637,GO:…	K01783-ko01200 Carbon metabolism;ko01230 Biosynthesis of amino acids;ko00030 Pentose phosphate pathway;ko00040 Pentose and glucuronate interconversions;ko00710 Carbon fixation in photosynthetic organisms	COG0036-Pentose-5-phosphate-3-epimerase[G]
SMU_991	1040.63	2742.14	-1.39785	6.99161e-12	6.45032e-11	down	SMU_991	putative ribonucleotide reductase	-	-	COG1328-Oxygen-sensitive ribonucleoside-triphosphate reductase[F]
SMU_990	2470.75	942.44	1.39048	1.57928e-10	1.23989e-09	up	dapA	putative dihydrodipicolinate synthase	-	K01714-ko01230 Biosynthesis of amino acids;ko00300 Lysine biosynthesis;ko00261 Monobactam biosynthesis	COG0329-Dihydrodipicolinate synthase/N-acetylneuraminate lyase[EM]
SMU_993	277.427	175.307	0.662226	0.00285934	0.00699805	up	SMU_993	putative GTP-binding protein	GO:0003674,GO:0003824,GO:0003924,GO:0008150,GO:0016462,GO:0016787,GO:0016817,GO:0016818,GO:0017111,GO:0022613,GO:0042254,GO:0044085,GO:0071840	-	COG1161-Predicted GTPases[R]
SMU_998	57.3333	21.5867	1.40923	0.000214063	0.000671715	up	SMU_998	putative ABC transporter, periplasmic ferrichrome-binding protein	GO:0005575,GO:0005623,GO:0030288,GO:0030313,GO:0031975,GO:0042597,GO:0044464	K02016-ko02010 ABC transporters	COG4607-ABC-type enterochelin transport system, periplasmic component[P]
SMU_1641c	84.3967	407.92	-2.27303	9.54537e-09	6.12494e-08	down	SMU_1641c	conserved hypothetical protein	-	-	COG3237-Uncharacterized protein conserved in bacteria[S]
SMU_2096c	4.68667	22.7467	-2.27902	0.00013452	0.000438614	down	SMU_2096c	hypothetical protein	-	-	-
SMU_518	200.333	105.96	0.918883	0.000237199	0.000737765	up	SMU_518	conserved hypothetical protein	-	K07177-ko02024 Quorum sensing	COG3480-Predicted secreted protein containing a PDZ domain[T]
SMU_517	136.44	62.7333	1.12096	9.46467e-05	0.000316861	up	SMU_517	putative phosphopantetheine adenylyltransferase; lipopolysaccharide core biosynthesis protein	GO:0003674,GO:0003824,GO:0004595,GO:0006082,GO:0006575,GO:0006732,GO:0006766,GO:0006767,GO:0006807,GO:0008150,GO:0008152,GO:0009058,GO:0009108,GO:0009110,GO:0009987,GO:0015939,GO:0015940,GO:0016053,GO:0016740,GO:0016772,GO:0016779,GO:0019752,GO:0032787,GO:0034641,GO:0042364,GO:0042398,GO:0043436,GO:0043603,GO:0043604,GO:0044237,GO:0044249,GO:0044271,GO:0044281,GO:0044283,GO:0046394,GO:0051186,GO:…	K00954-ko00770 Pantothenate and CoA biosynthesis	COG0669-Phosphopantetheine adenylyltransferase[H]
SMU_652c	345.74	57.5733	2.58621	9.06124e-33	3.62812e-31	up	SMU_652c	putative ABC transporter, ATP-binding protein; possible nitrate transport system	GO:0003674,GO:0005215,GO:0006810,GO:0006811,GO:0006820,GO:0008150,GO:0008509,GO:0015075,GO:0022857,GO:0034220,GO:0051179,GO:0051234,GO:0055085,GO:0098656	K15555-ko00920 Sulfur metabolism;ko02010 ABC transporters	COG1116-ABC-type nitrate/sulfonate/bicarbonate transport system, ATPase component[P]
SMU_1421	1528.43	48.9633	4.9642	1.68788e-165	1.12638e-162	up	pdhC	putative dihydrolipoamide acetyltransferase, E2 component	-	K00627-ko01200 Carbon metabolism;ko00010 Glycolysis / Gluconeogenesis;ko00020 Citrate cycle (TCA cycle);ko00620 Pyruvate metabolism	COG0508-Pyruvate/2-oxoglutarate dehydrogenase complex, dihydrolipoamide acyltransferase (E2) component, and related enzymes[C]
SMU_1420	738.663	463.753	0.671559	0.0256429	0.0493626	up	SMU_1420	putative oxidoreductase	-	K00355-ko00130 Ubiquinone and other terpenoid-quinone biosynthesis	COG2249-Putative NADPH-quinone reductase (modulator of drug activity B)[R]
SMU_1423	561.673	19.3533	4.85908	6.50944e-110	1.62899e-107	up	pdhA	putative pyruvate dehydrogenase, TPP-dependent E1 component alpha-subunit	-	-	COG1071-Pyruvate/2-oxoglutarate dehydrogenase complex, dehydrogenase (E1) component, eukaryotic type, alpha subunit[C]
SMU_1422	1181.87	36.89	5.0017	1.07157e-114	3.06468e-112	up	pdhB	putative pyruvate dehydrogenase E1 component beta subunit)	-	-	COG0022-Pyruvate/2-oxoglutarate dehydrogenase complex, dehydrogenase (E1) component, eukaryotic type, beta subunit[C]
SMU_1424	186.697	20.9	3.15912	3.8437e-20	7.6189e-19	up	pdhD	putative dihydrolipoamide dehydrogenase	-	K00382-ko01200 Carbon metabolism;ko00010 Glycolysis / Gluconeogenesis;ko00020 Citrate cycle (TCA cycle);ko00620 Pyruvate metabolism;ko00630 Glyoxylate and dicarboxylate metabolism;ko00640 Propanoate metabolism;ko00260 Glycine, serine and threonine metabolism;ko00280 Valine, leucine and isoleucine degradation	COG1249-Pyruvate/2-oxoglutarate dehydrogenase complex, dihydrolipoamide dehydrogenase (E3) component, and related enzymes[C]
SMU_199c	31.04	75.8367	-1.28877	0.0221448	0.0436786	down	SMU_199c	hypothetical protein	-	-	-
SMU_777	531.653	302.08	0.815555	0.000478559	0.0013865	up	aroD	putative 3-dehydroquinate dehydratase	-	K03785-ko01230 Biosynthesis of amino acids;ko00400 Phenylalanine, tyrosine and tryptophan biosynthesis	COG0710-3-dehydroquinate dehydratase[E]
SMU_772	357.337	227.54	0.651164	0.00383486	0.00916157	up	gbpD	glucan-binding protein D with lipase activity; BglB-like protein	-	-	COG4099-Predicted peptidase[R]
SMU_1201c	54.43	135.32	-1.3139	0.00188276	0.00476522	down	SMU_1201c	conserved hypothetical protein	-	-	-
SMU_778	535.347	312.813	0.775171	0.00322896	0.00781667	up	aroE	putative shikimate 5-dehydrogenase	GO:0000166,GO:0003674,GO:0003824,GO:0004764,GO:0005488,GO:0005575,GO:0005622,GO:0005623,GO:0005737,GO:0005829,GO:0006082,GO:0008150,GO:0008152,GO:0009058,GO:0009423,GO:0009987,GO:0016053,GO:0016491,GO:0016614,GO:0016616,GO:0019632,GO:0019752,GO:0032787,GO:0036094,GO:0043436,GO:0043648,GO:0043650,GO:0044237,GO:0044249,GO:0044281,GO:0044283,GO:0044424,GO:0044444,GO:0044464,GO:0046394,GO:0046417,GO:…	K00014-ko01230 Biosynthesis of amino acids;ko00400 Phenylalanine, tyrosine and tryptophan biosynthesis	COG0169-Shikimate 5-dehydrogenase[E]
SMU_176	138.33	30.9267	2.16119	5.15934e-07	2.53162e-06	up	SMU_176	hypothetical protein	-	-	-
SMU_175	33.3833	2.8	3.57563	0.000625599	0.00175906	up	SMU_175	hypothetical protein	-	-	-
SMU_173	376.057	1009.68	-1.42487	2.29535e-08	1.37583e-07	down	SMU_173	putative ppGpp-regulated growth inhibitor	-	-	-
SMU_172	166.01	748.817	-2.17334	2.86803e-23	6.83546e-22	down	SMU_172	conserved hypothetical protein; putative cell growth regulatory protein	-	-	COG2336-Growth regulator[T]
SMU_179	1139.01	399.237	1.51247	3.34891e-08	1.96613e-07	up	SMU_179	conserved hypothetical protein	-	-	COG0431-Predicted flavoprotein[R]
SMU_1723c	550.25	1259.1	-1.19424	5.46995e-12	5.06984e-11	down	SMU_1723c	conserved hypothetical protein	-	-	-
SMU_1217c	150.037	59.5733	1.33258	4.25668e-12	4.0388e-11	up	SMU_1217c	putative ABC transporter, amino acid binding protein	-	K02424-ko02010 ABC transporters	COG0834-ABC-type amino acid transport/signal transduction systems, periplasmic component/domain[ET]
SMU_791c	10.7467	0.826667	3.70044	0.00623351	0.0140852	up	SMU_791c	hypothetical protein	-	-	-
SMU_1515	414.983	266.573	0.638521	0.0460439	0.083045	up	covX	conserved hypothetical protein CovX (VicX)	-	-	COG1235-Metal-dependent hydrolases of the beta-lactamase superfamily I[R]
SMU_1042	47.5267	145.123	-1.61047	1.01613e-06	4.79786e-06	down	SMU_1042	conserved hypothetical protein; inner membrane protein	-	-	-
SMU_1041	64.07	266.17	-2.05463	6.1325e-64	6.8207e-62	down	SMU_1041	putative ABC transporter, ATP-binding protein	-	-	COG1131-ABC-type multidrug transport system, ATPase component[V]
SMU_1513	315.91	186.72	0.758637	0.00330943	0.00800178	up	smc	putative chromosome segregation ATPase; SMC protein	-	-	COG1196-Chromosome segregation ATPases[D]
SMU_43	1.47	4.11333	-1.48449	0.0131381	0.0274074	down	SMU_43	putative site-specific DNA-methyltransferase restriction-modification protein	-	-	-
SMU_1193	116.53	182.533	-0.647459	2.55952e-06	1.13618e-05	down	SMU_1193	putative transcriptional regulator	-	-	COG1725-Predicted transcriptional regulators[K]
SMU_1195	40.7267	146.43	-1.84617	9.71446e-09	6.15493e-08	down	SMU_1195	conserved hypothetical protein; possible permease	-	-	-
SMU_1194	54.55	104.973	-0.944372	1.14538e-07	6.16409e-07	down	SMU_1194	putative ABC transporter, ATP-binding protein	-	-	COG4152-ABC-type uncharacterized transport system, ATPase component[R]
SMU_1197	57.6533	140.667	-1.2868	1.79028e-09	1.24883e-08	down	SMU_1197	conserved hypothetical protein	-	-	COG0398-Uncharacterized conserved protein[S]
SMU_1601	510.227	96.3633	2.40458	1.39018e-26	3.81251e-25	up	bgl	putative phospho-beta-glucosidase	-	K01223-ko00010 Glycolysis / Gluconeogenesis	COG2723-Beta-glucosidase/6-phospho-beta-glucosidase/beta-galactosidase[G]
SMU_1600	94.2633	0.796667	6.88658	1.59677e-14	1.93742e-13	up	ptcB	putative PTS system, cellobiose-specific IIB component	-	K02760-ko02060 Phosphotransferase system (PTS)	COG1440-Phosphotransferase system cellobiose-specific component IIB[G]
SMU_1603	707.767	4045.8	-2.51508	3.99792e-19	7.48023e-18	down	lguL	putative lactoylglutathione lyase	-	K01759-ko00620 Pyruvate metabolism	-
SMU_1602	590.183	1758.65	-1.57524	1.10614e-35	4.81412e-34	down	SMU_1602	putative NAD(P)H-flavin oxidoreductase	-	-	COG0778-Nitroreductase[C]
SMU_1605	44.1833	8.81333	2.32574	1.15001e-18	2.07416e-17	up	SMU_1605	putative MDR permease; possible transmembrane efflux protein	-	-	-
SMU_1606	139.523	73.2967	0.928687	0.000895913	0.0024503	up	smpB	putative SsrA-binding protein-like protein	GO:0006464,GO:0006807,GO:0008150,GO:0008152,GO:0009987,GO:0019538,GO:0036211,GO:0043170,GO:0043412,GO:0044237,GO:0044238,GO:0044260,GO:0044267,GO:0070930,GO:0071704,GO:1901564	-	COG0691-tmRNA-binding protein[O]
SMU_1395c	10.9933	44.5967	-2.02031	0.00602534	0.0136456	down	SMU_1395c	hypothetical protein	-	-	-
SMU_1279c	506.697	269.397	0.91139	0.00563559	0.0129128	up	SMU_1279c	putative cell division protein (cell shape determining protein)	-	-	COG0772-Bacterial cell division membrane protein[D]
SMU_847c	17.65	2.75	2.68216	0.00107058	0.00286539	up	SMU_847c	hypothetical protein	-	-	-
SMU_1712c	363.98	141.73	1.36071	5.74697e-06	2.41711e-05	up	SMU_1712c	conserved hypothetical protein	GO:0003674,GO:0005488,GO:0005515,GO:0042802	-	COG1386-Predicted transcriptional regulator containing the HTH domain[K]
SMU_1331c	101.64	55.76	0.866166	0.00449789	0.0105566	up	SMU_1331c	putative transposase	-	-	COG3464-Transposase and inactivated derivatives[L]
SMU_1247	4615.09	8091.17	-0.809989	2.28503e-09	1.58291e-08	down	eno	putative enolase	GO:0001968,GO:0003674,GO:0003824,GO:0004634,GO:0005488,GO:0005515,GO:0005518,GO:0005575,GO:0005576,GO:0005618,GO:0005622,GO:0005623,GO:0005737,GO:0005975,GO:0006082,GO:0006090,GO:0006091,GO:0006096,GO:0006139,GO:0006163,GO:0006164,GO:0006165,GO:0006725,GO:0006732,GO:0006733,GO:0006753,GO:0006754,GO:0006757,GO:0006793,GO:0006796,GO:0006807,GO:0008150,GO:0008152,GO:0009056,GO:0009058,GO:0009108,GO:…	K01689-ko01200 Carbon metabolism;ko01230 Biosynthesis of amino acids;ko00010 Glycolysis / Gluconeogenesis;ko00680 Methane metabolism;ko03018 RNA degradation;ko04066 HIF-1 signaling pathway	COG0148-Enolase[G]
SMU_182	60.4533	262.267	-2.11714	2.35859e-44	1.43088e-42	down	sloA	putative ABC transporter, ATP-binding protein; possible iron and/or manganese ABC transport system	-	K10830-ko02010 ABC transporters	COG1121-ABC-type Mn/Zn transport systems, ATPase component[P]
SMU_183	234.077	703.143	-1.58684	9.94454e-25	2.6196e-23	down	sloB	putative Mn/Zn ABC transporter	GO:0005575,GO:0005623,GO:0005886,GO:0008150,GO:0010035,GO:0010038,GO:0010043,GO:0016020,GO:0042221,GO:0044464,GO:0050896,GO:0071944	K19972-ko02010 ABC transporters	COG1108-ABC-type Mn2+/Zn2+ transport systems, permease components[P]
SMU_180	1358.79	277.893	2.28972	3.8455e-17	5.92207e-16	up	SMU_180	putative oxidoreductase; possible fumarate reductase	-	K00244-ko01200 Carbon metabolism;ko00020 Citrate cycle (TCA cycle);ko00620 Pyruvate metabolism;ko00650 Butanoate metabolism;ko00190 Oxidative phosphorylation;ko00720 Carbon fixation pathways in prokaryotes;ko02020 Two-component system	COG0029-Aspartate oxidase[H]
SMU_186	271.783	855.347	-1.65405	2.36601e-11	2.05946e-10	down	sloR	putative metal-dependent transcriptional regulator	-	-	COG1321-Mn-dependent transcriptional regulator[K]
SMU_560c	157.323	312.837	-0.991677	5.88919e-05	0.000207208	down	SMU_560c	conserved hypothetical protein	-	-	-
SMU_185	61.62	256.543	-2.05773	3.76081e-09	2.49309e-08	down	SMU_185	hypothetical protein	-	-	-
SMU_611	916.617	1415.47	-0.626887	9.86699e-13	9.92649e-12	down	SMU_611	putative ATP-dependent RNA helicase, DEAD-box family	GO:0000166,GO:0003674,GO:0003676,GO:0003723,GO:0003724,GO:0003824,GO:0004004,GO:0004386,GO:0005488,GO:0005524,GO:0005575,GO:0005622,GO:0005623,GO:0005737,GO:0005886,GO:0006139,GO:0006725,GO:0006807,GO:0006950,GO:0008026,GO:0008144,GO:0008150,GO:0008152,GO:0008186,GO:0009266,GO:0009295,GO:0009409,GO:0009628,GO:0009987,GO:0010501,GO:0016020,GO:0016070,GO:0016462,GO:0016787,GO:0016817,GO:0016818,GO:…	K05592-ko03018 RNA degradation	COG0513-Superfamily II DNA and RNA helicases[LKJ]
SMU_340	444.887	910.503	-1.03323	0.0033923	0.00818239	down	SMU_340	50S ribosomal protein L34	-	K02914-ko03010 Ribosome	COG0230-Ribosomal protein L34[J]
SMU_t28	2.67667	52.9267	-4.30549	5.39388e-05	0.000191464	down	SMU_t28	tRNA-Phe	-	-	-
SMU_982	17.95	3.67667	2.28751	0.00746689	0.0166652	up	bglB2	putative BglB fragment	-	-	-
SMU_t36	43.6867	299.09	-2.77531	0.000170449	0.000545109	down	SMU_t36	tRNA-Ser	-	-	-
SMU_980	263.707	138.273	0.931411	0.00175777	0.00447718	up	bglP	putative PTS system, beta-glucoside-specific EII component	-	K02757-ko02060 Phosphotransferase system (PTS)	COG2190-Phosphotransferase system IIA components[G]
SMU_981	43.0433	11.7233	1.87641	3.78174e-08	2.1945e-07	up	bglB1	putative BglB fragment	-	-	-
SMU_987	912.637	1443.37	-0.661329	2.73288e-05	0.000102649	down	wapA	cell wall-associated protein precursor WapA	-	-	COG4932-Predicted outer membrane protein[M]
SMU_442	683.19	1601.56	-1.22912	4.66445e-11	3.97371e-10	down	SMU_442	conserved hypothetical protein	-	-	-
SMU_989	2438.99	1349.37	0.854003	3.86744e-05	0.000141289	up	asd	aspartate-semialdehyde dehydrogenase	-	K00133-ko01210 2-Oxocarboxylic acid metabolism;ko01230 Biosynthesis of amino acids;ko00260 Glycine, serine and threonine metabolism;ko00270 Cysteine and methionine metabolism;ko00300 Lysine biosynthesis;ko00261 Monobactam biosynthesis	COG0136-Aspartate-semialdehyde dehydrogenase[E]
SMU_441	886.427	1802.55	-1.02396	1.51958e-14	1.855e-13	down	SMU_441	putative transcriptional regulator	GO:0001067,GO:0003674,GO:0003676,GO:0003677,GO:0005488,GO:0006355,GO:0008150,GO:0009889,GO:0010468,GO:0010556,GO:0019219,GO:0019222,GO:0031323,GO:0031326,GO:0044212,GO:0050789,GO:0050794,GO:0051171,GO:0051252,GO:0060255,GO:0065007,GO:0080090,GO:0097159,GO:1901363,GO:1903506,GO:2000112,GO:2001141	-	COG1846-Transcriptional regulators[K]
SMU_929c	52.2467	241.72	-2.20993	9.81356e-15	1.2203e-13	down	SMU_929c	conserved hypothetical protein	-	-	COG3759-Predicted membrane protein[S]
SMU_440	408.957	1045.35	-1.35397	1.16645e-06	5.49466e-06	down	SMU_440	hypothetical protein	-	-	-
SMU_447	74.2967	24.37	1.60819	0.00146717	0.00380969	up	SMU_447	conserved hypothetical protein	-	-	COG4224-Uncharacterized protein conserved in bacteria[S]
SMU_t33	3653.41	26220.6	-2.84338	0.0140862	0.0291027	down	SMU_t33	tRNA-Leu	-	-	-
SMU_507	81.0067	26.9933	1.58544	1.05428e-08	6.63734e-08	up	SMU_507	putative transcriptional regulator (DeoR family)	-	-	COG1349-Transcriptional regulators of sugar metabolism[KG]
SMU_504	4.43	16.4733	-1.89475	0.000297507	0.000902437	down	dam	putative site-specific DNA-methyltransferase	-	K06223-ko03430 Mismatch repair	COG0338-Site-specific DNA methylase[L]
SMU_500	481.667	2622.76	-2.44498	1.22037e-32	4.79057e-31	down	SMU_500	putative ribosome-associated protein	GO:0003674,GO:0005488,GO:0005575,GO:0005622,GO:0005623,GO:0005737,GO:0005829,GO:0005840,GO:0006417,GO:0006448,GO:0008150,GO:0009889,GO:0009890,GO:0009892,GO:0010468,GO:0010556,GO:0010558,GO:0010605,GO:0010608,GO:0010629,GO:0015935,GO:0017148,GO:0019222,GO:0022626,GO:0022627,GO:0031323,GO:0031324,GO:0031326,GO:0031327,GO:0032268,GO:0032269,GO:0032991,GO:0034248,GO:0034249,GO:0043021,GO:0043022,GO:…	-	COG1544-Ribosome-associated protein Y (PSrp-1)[J]
SMU_444	72.3967	158.603	-1.13143	6.82592e-06	2.83516e-05	down	SMU_444	hypothetical protein	-	-	-
SMU_508	80.71	41.8833	0.946371	0.000193721	0.000613654	up	SMU_508	conserved hypothetical protein	-	-	COG0561-Predicted hydrolases of the HAD superfamily[R]
SMU_1854	140.477	320.86	-1.19161	0.0458499	0.0827697	down	SMU_1854	conserved hypothetical protein	-	-	-
SMU_1858	867.65	1728.51	-0.994341	5.82464e-05	0.000205298	down	rs18	30S ribosomal protein S18	GO:0003674,GO:0003735,GO:0005198,GO:0005575,GO:0005622,GO:0005623,GO:0005737,GO:0005829,GO:0005840,GO:0006412,GO:0006518,GO:0006807,GO:0008150,GO:0008152,GO:0009058,GO:0009059,GO:0009987,GO:0010467,GO:0015935,GO:0019538,GO:0022626,GO:0022627,GO:0032991,GO:0034641,GO:0034645,GO:0043043,GO:0043170,GO:0043226,GO:0043228,GO:0043229,GO:0043232,GO:0043603,GO:0043604,GO:0044237,GO:0044238,GO:0044249,GO:…	K02963-ko03010 Ribosome	COG0238-Ribosomal protein S18[J]
SMU_1450	863.933	462.603	0.901144	1.76342e-06	7.95127e-06	up	SMU_1450	putative amino acid permease	-	-	COG1113-Gamma-aminobutyrate permease and related permeases[E]
SMU_1298	125.093	1182.54	-3.24082	1.20531e-10	9.57553e-10	down	rl31	50S ribosomal protein L31	-	K02909-ko03010 Ribosome	COG0254-Ribosomal protein L31[J]
SMU_1296	134.027	227.213	-0.761527	5.5004e-08	3.11068e-07	down	SMU_1296	putative glutathione S-transferase	-	-	COG0625-Glutathione S-transferase[O]
SMU_1297	170.923	545.777	-1.67496	6.07065e-22	1.30682e-20	down	SMU_1297	conserved hypothetical protein	-	K06881-ko00920 Sulfur metabolism	COG0618-Exopolyphosphatase-related proteins[R]
SMU_933	114.583	19.0567	2.58803	2.68646e-10	2.04498e-09	up	SMU_933	putative amino acid ABC transporter, periplasmic amino acid-binding protein	-	K16957-ko02010 ABC transporters	COG0834-ABC-type amino acid transport/signal transduction systems, periplasmic component/domain[ET]
SMU_761	1496.62	817.907	0.8717	0.0100861	0.0217808	up	SMU_761	putative protease	-	-	COG0826-Collagenase and related proteases[O]
SMU_764	197.37	966.137	-2.29132	3.6921e-13	3.91089e-12	down	ahpC	alkyl hydroperoxide reductase	-	K03386-ko04214 Apoptosis - fly	COG0450-Peroxiredoxin[O]
SMU_765	401.657	1793.09	-2.15842	2.03027e-35	8.64807e-34	down	SMU_765	NADH oxidase/alkyl hydroperoxidase reductase peroxide-forming	-	-	COG3634-Alkyl hydroperoxide reductase, large subunit[O]
SMU_166	221.56	806.173	-1.86339	9.41534e-45	5.98694e-43	down	SMU_166	hypothetical protein	-	-	-
SMU_167	163.12	408.823	-1.32554	2.94576e-09	1.979e-08	down	SMU_167	hypothetical protein	-	-	-
SMU_937	252.623	151.603	0.736686	0.015859	0.0324009	up	SMU_937	putative mevalonate diphosphate decarboxylase	-	K01597-ko00900 Terpenoid backbone biosynthesis	COG3407-Mevalonate pyrophosphate decarboxylase[I]
SMU_168	104.25	189.38	-0.861237	0.000261212	0.000800838	down	SMU_168	putative transcriptional regulator	-	-	COG1476-Predicted transcriptional regulators[K]
SMU_936	688.217	105.987	2.69898	3.1322e-45	2.09022e-43	up	SMU_936	putative amino acid ABC transporter, ATP-binding protein	-	K16960-ko02010 ABC transporters	COG1126-ABC-type polar amino acid transport system, ATPase component[E]
SMU_935	240.047	42.2633	2.50584	2.69329e-28	8.60626e-27	up	SMU_935	putative amino acid ABC transporter, permease protein	-	K16959-ko02010 ABC transporters	COG4160-ABC-type arginine/histidine transport system, permease component[E]
SMU_934	740.49	110.243	2.74779	2.58896e-40	1.36397e-38	up	SMU_934	putative amino acid ABC transporter, permease protein	-	K16958-ko02010 ABC transporters	COG4160-ABC-type arginine/histidine transport system, permease component[E]
SMU_1646c	448.763	918.707	-1.03365	1.27501e-10	1.00892e-09	down	SMU_1646c	conserved hypothetical protein, possible hemolysis inducing protein	-	-	COG5658-Predicted integral membrane protein[S]
SMU_525	131.867	81.8167	0.688613	0.045816	0.0827697	up	SMU_525	putative ABC transporter, ATP-binding protein	-	K18890-ko02010 ABC transporters	COG1132-ABC-type multidrug transport system, ATPase and permease components[V]
SMU_1077	1919.14	1261.71	0.605077	0.0237707	0.0465645	up	pgm	putative phosphoglucomutase	-	K01835-ko00010 Glycolysis / Gluconeogenesis;ko00030 Pentose phosphate pathway;ko00052 Galactose metabolism;ko00500 Starch and sucrose metabolism;ko00520 Amino sugar and nucleotide sugar metabolism;ko00230 Purine metabolism;ko00521 Streptomycin biosynthesis	COG1109-Phosphomannomutase[G]
SMU_1075	285.197	170.06	0.745913	0.00825248	0.0183368	up	dfp	putative DNA/pantothenate metabolism flavoprotein	-	K01598-ko00770 Pantothenate and CoA biosynthesis	COG0452-Phosphopantothenoylcysteine synthetase/decarboxylase[H]
SMU_1073	836.783	2143.98	-1.35736	2.06978e-12	2.04123e-11	down	fthS	putative formyl-tetrahydrofolate synthetase	GO:0003674,GO:0003824,GO:0004329,GO:0004477,GO:0004488,GO:0005575,GO:0005622,GO:0005623,GO:0005737,GO:0006082,GO:0006139,GO:0006144,GO:0006575,GO:0006725,GO:0006732,GO:0006760,GO:0006807,GO:0008150,GO:0008152,GO:0009058,GO:0009108,GO:0009112,GO:0009113,GO:0009256,GO:0009257,GO:0009396,GO:0009987,GO:0016053,GO:0016491,GO:0016645,GO:0016646,GO:0016787,GO:0016810,GO:0016814,GO:0016874,GO:0016879,GO:…	K01938-ko01200 Carbon metabolism;ko00720 Carbon fixation pathways in prokaryotes;ko00670 One carbon pool by folate	COG2759-Formyltetrahydrofolate synthetase[F]
SMU_1504c	11.9433	2.85	2.06717	0.01064	0.0227821	up	SMU_1504c	hypothetical protein	-	-	-
SMU_528c	90.5267	166.803	-0.881733	0.00848442	0.0187922	down	SMU_528c	conserved hypothetical protein	-	-	COG1359-Uncharacterized conserved protein[S]
SMU_1674	171.953	85.9533	1.00039	1.94661e-07	9.96705e-07	up	metC	putative aminotransferase; probable beta-cystathionase	-	K14155-ko01230 Biosynthesis of amino acids;ko00270 Cysteine and methionine metabolism;ko00450 Selenocompound metabolism	COG1168-Bifunctional PLP-dependent enzyme with beta-cystathionase and maltose regulon repressor activities[E]
SMU_1209c	91.1633	41.1233	1.1485	0.00543094	0.0125696	up	SMU_1209c	hypothetical protein	-	-	-
SMU_t22	58.4467	270.387	-2.20983	0.00109191	0.00291468	down	SMU_t22	tRNA-Val	-	-	-
SMU_1704	4.33	23.3267	-2.42954	9.16168e-08	5.03892e-07	down	SMU_1704	conserved hypothetical protein	-	-	COG1695-Predicted transcriptional regulators[K]
SMU_1705	35.1667	88.7267	-1.33516	8.61821e-12	7.87838e-11	down	SMU_1705	hypothetical protein	-	-	COG4709-Predicted membrane protein[S]
SMU_1706	21.2533	77.45	-1.86558	4.80557e-21	9.81708e-20	down	SMU_1706	conserved hypothetical protein	-	-	-
SMU_t25	3.72	226.25	-5.92647	6.3716e-19	1.17027e-17	down	SMU_t25	tRNA-Glu	-	-	-
SMU_1795c	302.293	84.9467	1.83132	3.97792e-15	5.13794e-14	up	SMU_1795c	conserved hypothetical protein	-	-	COG2227-2-polyprenyl-3-methyl-5-hydroxy-6-metoxy-1,4-benzoquinol methylase[H]
SMU_t24	1.81333	113.293	-5.96528	1.06037e-07	5.76863e-07	down	SMU_t24	tRNA-Ile	-	-	-
SMU_t27	0.51	106.863	-7.71105	2.46012e-08	1.46582e-07	down	SMU_t27	tRNA-Met	-	-	-
SMU_770c	632.643	1667.04	-1.39782	2.47673e-19	4.7223e-18	down	SMU_770c	putative manganese transporter	-	-	COG1914-Mn2+ and Fe2+ transporters of the NRAMP family[P]
SMU_t26	3.20667	160.177	-5.64245	4.93807e-15	6.25697e-14	down	SMU_t26	tRNA-Ser	-	-	-
SMU_1087	34.2867	56.9933	-0.733146	0.00853398	0.0188577	down	SMU_1087	putative 4-oxalocrotonate tautomerase	GO:0003674,GO:0003824,GO:0006725,GO:0008150,GO:0008152,GO:0009987,GO:0016853,GO:0044237	K01821-ko01220 Degradation of aromatic compounds;ko00362 Benzoate degradation;ko00622 Xylene degradation;ko00621 Dioxin degradation	COG1942-Uncharacterized protein, 4-oxalocrotonate tautomerase homolog[R]
SMU_1801c	390.52	211.617	0.883943	7.69125e-06	3.16829e-05	up	SMU_1801c	putative GTP-binding protein	GO:0003674,GO:0003824,GO:0003924,GO:0006275,GO:0008150,GO:0008156,GO:0009889,GO:0009890,GO:0009892,GO:0010556,GO:0010558,GO:0010605,GO:0016462,GO:0016787,GO:0016817,GO:0016818,GO:0017111,GO:0019219,GO:0019222,GO:0022613,GO:0030174,GO:0031323,GO:0031324,GO:0031326,GO:0031327,GO:0032297,GO:0042254,GO:0044085,GO:0045934,GO:0048519,GO:0048523,GO:0050789,GO:0050794,GO:0051052,GO:0051053,GO:0051171,GO:…	-	COG1161-Predicted GTPases[R]
SMU_208c	38.86	68.56	-0.819081	0.000117985	0.000387858	down	SMU_208c	putative transposon protein; possible DNA segregation ATPase	-	-	COG1674-DNA segregation ATPase FtsK/SpoIIIE and related proteins[D]
SMU_1447c	380.667	229.277	0.731439	0.00106167	0.00284533	up	SMU_1447c	conserved hypothetical protein	-	-	COG2984-ABC-type uncharacterized transport system, periplasmic component[R]
SMU_383c	29.17	12.9233	1.17451	0.00590699	0.0134241	up	SMU_383c	conserved hypothetical protein; putative reductase	-	-	COG1087-UDP-glucose 4-epimerase[M]
SMU_1587c	114.64	293.85	-1.35797	3.14532e-21	6.49167e-20	down	SMU_1587c	hypothetical protein	-	-	-
SMU_391c	1364.5	2188.48	-0.681555	0.00546368	0.0126162	down	SMU_391c	conserved hypothetical protein	-	-	-
SMU_374	34.5667	19.2433	0.845023	0.04089	0.0745553	up	SMU_374	putative oxidoreductase	-	-	COG1028-Dehydrogenases with different specificities (related to short-chain alcohol dehydrogenases)[IQR]
SMU_1545c	93.2267	180.417	-0.952518	0.000123649	0.000405813	down	SMU_1545c	conserved hypothetical protein	GO:0005575,GO:0005623,GO:0005886,GO:0016020,GO:0044464,GO:0071944	-	COG4708-Predicted membrane protein[S]
SMU_1787c	464.143	923.71	-0.99287	2.58811e-05	9.79471e-05	down	SMU_1787c	putative secreted protein	GO:0005575,GO:0005623,GO:0005886,GO:0005887,GO:0016020,GO:0016021,GO:0031224,GO:0031226,GO:0031522,GO:0032991,GO:0044425,GO:0044459,GO:0044464,GO:0071944	K03210-ko03060 Protein export;ko03070 Bacterial secretion system;ko02024 Quorum sensing	COG1862-Preprotein translocase subunit YajC[U]
SMU_420	44.6767	21.8467	1.03211	0.040542	0.0740557	up	SMU_420	putative ribosomal protein	-	-	COG1358-Ribosomal protein HS6-type (S12/L30/L7a)[J]
SMU_144c	444.467	1310.41	-1.55987	2.57698e-09	1.74928e-08	down	SMU_144c	putative transcriptional regulator	-	-	COG0664-cAMP-binding proteins - catabolite gene activator and regulatory subunit of cAMP-dependent protein kinases[T]
SMU_570	846.607	487.1	0.797474	6.46983e-05	0.000224872	up	feoB	putative ferrous ion transport protein B	-	-	COG0370-Fe2+ transport system protein B[P]
SMU_577	166.367	65.9967	1.3339	2.37407e-08	1.41877e-07	up	lytS	putative histidine kinase LytS	-	K07704-ko02020 Two-component system	COG3275-Putative regulator of cell autolysis[T]
SMU_576	260.7	51.75	2.33276	1.77303e-26	4.79676e-25	up	lytR	putative response regulator LytR	GO:0000156,GO:0000160,GO:0003674,GO:0007154,GO:0007165,GO:0008150,GO:0009987,GO:0023052,GO:0035556,GO:0050789,GO:0050794,GO:0050896,GO:0051716,GO:0060089,GO:0065007	K07705-ko02020 Two-component system	COG3279-Response regulator of the LytR/AlgR family[KT]
SMU_82	16833.8	4762.01	1.82172	1.03405e-13	1.16302e-12	up	dnaK	heat shock protein, DnaK (HSP-70)	GO:0001871,GO:0003674,GO:0005488,GO:0005575,GO:0005623,GO:0008150,GO:0009986,GO:0030246,GO:0030247,GO:0044464,GO:0051704,GO:0098630,GO:0098743,GO:2001065	K04043-ko03018 RNA degradation;ko04212 Longevity regulating pathway - worm;ko05152 Tuberculosis	COG0443-Molecular chaperone[O]
SMU_83	6722.07	3176.42	1.0815	1.20353e-05	4.79972e-05	up	dnaJ	heat shock protein DnaJ (HSP-40)	-	-	COG0484-DnaJ-class molecular chaperone with C-terminal Zn finger domain[O]
SMU_80	5025.66	1478.79	1.76489	1.66202e-38	7.92228e-37	up	hrcA	transcriptional regulator; repressor (HrcA) of class I heat shock genes	GO:0006355,GO:0008150,GO:0009889,GO:0009890,GO:0009892,GO:0010468,GO:0010556,GO:0010558,GO:0010605,GO:0010629,GO:0019219,GO:0019222,GO:0031323,GO:0031324,GO:0031326,GO:0031327,GO:0045892,GO:0045934,GO:0048519,GO:0048523,GO:0050789,GO:0050794,GO:0051171,GO:0051172,GO:0051252,GO:0051253,GO:0060255,GO:0065007,GO:0080090,GO:1902679,GO:1903506,GO:1903507,GO:2000112,GO:2000113,GO:2001141	-	COG1420-Transcriptional regulator of heat shock gene[K]
SMU_81	5266.44	1114	2.24108	1.32944e-26	3.69658e-25	up	grpE	heat shock protein GrpE (HSP-70 cofactor)	GO:0000166,GO:0000774,GO:0001871,GO:0003674,GO:0005488,GO:0005515,GO:0005575,GO:0005623,GO:0008150,GO:0009986,GO:0017076,GO:0030234,GO:0030246,GO:0030247,GO:0030554,GO:0036094,GO:0044464,GO:0050790,GO:0051082,GO:0060589,GO:0060590,GO:0065007,GO:0065009,GO:0097159,GO:0098772,GO:1901265,GO:1901363,GO:2001065	-	COG0576-Molecular chaperone GrpE (heat shock protein)[O]
SMU_86	482.453	154.923	1.63883	9.58994e-16	1.27146e-14	up	SMU_86	conserved hypothetical protein	-	-	COG4720-Predicted membrane protein[S]
SMU_87	617.72	291.313	1.08438	0.00880195	0.0193007	up	SMU_87	conserved hypothetical protein	-	-	COG4475-Uncharacterized protein conserved in bacteria[S]
SMU_84	568.503	176.78	1.68521	2.1178e-07	1.08159e-06	up	truA	putative tRNA pseudouridine synthase A	GO:0001522,GO:0003674,GO:0003824,GO:0006139,GO:0006396,GO:0006399,GO:0006400,GO:0006725,GO:0006807,GO:0008033,GO:0008150,GO:0008152,GO:0009451,GO:0009982,GO:0009987,GO:0010467,GO:0016070,GO:0016853,GO:0016866,GO:0031119,GO:0034470,GO:0034641,GO:0034660,GO:0043170,GO:0043412,GO:0044237,GO:0044238,GO:0046483,GO:0071704,GO:0090304,GO:1901360	-	COG0101-Pseudouridylate synthase[J]
SMU_85	1030.4	339.92	1.59994	5.49608e-18	9.16929e-17	up	thiD	putative phosphomethylpyrimidine kinase	-	K00868-ko00750 Vitamin B6 metabolism	COG0351-Hydroxymethylpyrimidine/phosphomethylpyrimidine kinase[H]
SMU_1843	144.143	229.547	-0.671283	1.25799e-08	7.77313e-08	down	scrB	sucrose-6-phosphate hydrolase	-	K01193-ko00052 Galactose metabolism;ko00500 Starch and sucrose metabolism	COG1621-Beta-fructosidases (levanase/invertase)[G]
SMU_1841	344.157	2026.56	-2.5579	1.64392e-53	1.31645e-51	down	scrA	putative PTS system, sucrose-specific IIABC component	-	K02810-ko00500 Starch and sucrose metabolism;ko02060 Phosphotransferase system (PTS)	COG2190-Phosphotransferase system IIA components[G]
SMU_1847	394.577	605.177	-0.617051	8.89249e-11	7.17853e-10	down	efp	putative translation elongation factor P	GO:0003674,GO:0003676,GO:0003723,GO:0003746,GO:0005488,GO:0005575,GO:0005622,GO:0005623,GO:0005737,GO:0006412,GO:0006414,GO:0006518,GO:0006807,GO:0008135,GO:0008150,GO:0008152,GO:0009058,GO:0009059,GO:0009987,GO:0010467,GO:0019538,GO:0034641,GO:0034645,GO:0043043,GO:0043170,GO:0043603,GO:0043604,GO:0044237,GO:0044238,GO:0044249,GO:0044260,GO:0044267,GO:0044271,GO:0044424,GO:0044464,GO:0071704,GO:…	-	COG0231-Translation elongation factor P (EF-P)/translation initiation factor 5A (eIF-5A)[J]
SMU_1848	40.5867	192.06	-2.24248	4.18735e-25	1.11774e-23	down	SMU_1848	hypothetical protein	-	-	-
SMU_2010	15132.5	5962.78	1.34359	1.57723e-09	1.10793e-08	up	rl18	50S ribosomal protein L18	GO:0003674,GO:0003676,GO:0003723,GO:0005488,GO:0005575,GO:0005622,GO:0005623,GO:0005737,GO:0005829,GO:0005840,GO:0008097,GO:0015934,GO:0019843,GO:0022625,GO:0022626,GO:0032991,GO:0043226,GO:0043228,GO:0043229,GO:0043232,GO:0044391,GO:0044422,GO:0044424,GO:0044444,GO:0044445,GO:0044446,GO:0044464,GO:0097159,GO:1901363,GO:1990904	K02881-ko03010 Ribosome	COG0256-Ribosomal protein L18[J]
SMU_2012	720.42	394.127	0.870179	0.000865193	0.00237928	up	rs8	30S ribosomal protein S8	GO:0003674,GO:0003735,GO:0005198,GO:0005575,GO:0005622,GO:0005623,GO:0005737,GO:0005829,GO:0005840,GO:0015935,GO:0022626,GO:0022627,GO:0032991,GO:0043226,GO:0043228,GO:0043229,GO:0043232,GO:0044391,GO:0044422,GO:0044424,GO:0044444,GO:0044445,GO:0044446,GO:0044464,GO:1990904	K02994-ko03010 Ribosome	COG0096-Ribosomal protein S8[J]
SMU_239c	13.51	70.46	-2.38278	2.50145e-24	6.50376e-23	down	SMU_239c	hypothetical protein	-	-	-
SMU_888	1156.5	258.543	2.16128	2.8151e-17	4.47289e-16	up	galE	UDP-galactose 4-epimerase, GalE	-	K01784-ko00052 Galactose metabolism;ko00520 Amino sugar and nucleotide sugar metabolism	COG1087-UDP-glucose 4-epimerase[M]
SMU_883	553.063	151.663	1.86657	4.88446e-14	5.65242e-13	up	dexB	dextran glucosidase DexB	GO:0005575,GO:0005622,GO:0005623,GO:0005737,GO:0044424,GO:0044464	-	COG0366-Glycosidases[G]
SMU_882	1169.47	260.477	2.16662	4.96003e-24	1.25696e-22	up	msmK	multiple sugar-binding ABC transporter, ATP-binding protein, MsmK	-	K10112-ko02010 ABC transporters	COG3839-ABC-type sugar transport systems, ATPase components[G]
SMU_1287	2.41333	17.0733	-2.82265	2.57404e-06	1.14009e-05	down	SMU_1287	putative transcriptional regulator	-	-	COG0789-Predicted transcriptional regulators[K]
SMU_880	310.85	112.403	1.46753	9.66456e-09	6.15493e-08	up	msmG	multiple sugar-binding ABC transporter, permease protein MsmG	-	K10119-ko02010 ABC transporters	COG0395-ABC-type sugar transport system, permease component[G]
SMU_887	928.6	183.353	2.34043	2.88892e-15	3.78014e-14	up	galT	galactose-1-P-uridyl transferase, GalT	-	K00965-ko00052 Galactose metabolism;ko00520 Amino sugar and nucleotide sugar metabolism;ko04917 Prolactin signaling pathway	COG4468-Galactose-1-phosphate uridyltransferase[G]
SMU_886	386.29	104.787	1.88223	1.00387e-16	1.47775e-15	up	galK	galactokinase, GalK	GO:0005975,GO:0005996,GO:0006012,GO:0008150,GO:0008152,GO:0019318,GO:0044238,GO:0044281,GO:0071704	K00849-ko00052 Galactose metabolism;ko00520 Amino sugar and nucleotide sugar metabolism	COG0153-Galactokinase[G]
SMU_885	576.69	215.51	1.42004	2.29157e-05	8.7552e-05	up	galR	galactose operon repressor GalR	-	-	COG1609-Transcriptional regulators[K]
SMU_1282	81.8467	32.8967	1.31498	0.0104317	0.0224079	up	SMU_1282	putative transcriptional regulator	-	-	-
SMU_794	277.793	456.44	-0.716413	0.000270024	0.000826586	down	SMU_794	hypothetical protein	-	-	-
SMU_793	59.0433	160.32	-1.44111	1.40194e-07	7.4448e-07	down	SMU_793	conserved hypothetical protein	-	K02614-ko00360 Phenylalanine metabolism	COG2050-Uncharacterized protein, possibly involved in aromatic compounds catabolism[Q]
SMU_150	5.96667	17.8767	-1.58308	0.0440074	0.0798032	down	SMU_150	hypothetical protein	-	K20321-ko02024 Quorum sensing	-
SMU_155	729.387	363.177	1.00601	0.000991067	0.00267041	up	pnpA	polyribonucleotide nucleotidyltransferase	GO:0003674,GO:0003676,GO:0003723,GO:0003729,GO:0003824,GO:0004654,GO:0005488,GO:0005575,GO:0005622,GO:0005623,GO:0005737,GO:0006139,GO:0006401,GO:0006402,GO:0006725,GO:0006807,GO:0008150,GO:0008152,GO:0009056,GO:0009057,GO:0009892,GO:0009987,GO:0010468,GO:0010605,GO:0010629,GO:0016070,GO:0016071,GO:0016740,GO:0016772,GO:0016779,GO:0019222,GO:0019439,GO:0034641,GO:0034655,GO:0043170,GO:0044237,GO:…	K00962-ko00230 Purine metabolism;ko00240 Pyrimidine metabolism;ko03018 RNA degradation	COG1185-Polyribonucleotide nucleotidyltransferase (polynucleotide phosphorylase)[J]
SMU_154	465.613	759.423	-0.705772	0.0253039	0.0488039	down	SMU_154	30S ribosomal protein S15	GO:0005575,GO:0005622,GO:0005623,GO:0005737,GO:0005829,GO:0005840,GO:0015935,GO:0022626,GO:0022627,GO:0032991,GO:0043226,GO:0043228,GO:0043229,GO:0043232,GO:0044391,GO:0044422,GO:0044424,GO:0044444,GO:0044445,GO:0044446,GO:0044464,GO:1990904	K02956-ko03010 Ribosome	COG0184-Ribosomal protein S15P/S13E[J]
SMU_408	829.443	455.343	0.865189	0.00452106	0.0105985	up	SMU_408	putative permease	-	-	COG2252-Permeases[R]
SMU_158	300.403	155.347	0.95141	3.84671e-06	1.65972e-05	up	cysS	putative cysteinyl-tRNA synthetase	GO:0000166,GO:0001871,GO:0003674,GO:0003824,GO:0004812,GO:0004817,GO:0005488,GO:0005524,GO:0005575,GO:0005622,GO:0005623,GO:0005737,GO:0005829,GO:0006082,GO:0006139,GO:0006399,GO:0006412,GO:0006418,GO:0006423,GO:0006518,GO:0006520,GO:0006725,GO:0006807,GO:0008144,GO:0008150,GO:0008152,GO:0009058,GO:0009059,GO:0009986,GO:0009987,GO:0010467,GO:0016070,GO:0016874,GO:0016875,GO:0017076,GO:0019538,GO:…	K01883-ko00970 Aminoacyl-tRNA biosynthesis	COG0215-Cysteinyl-tRNA synthetase[J]
SMU_1634c	256.467	121.66	1.07592	6.36704e-07	3.0864e-06	up	SMU_1634c	conserved hypothetical protein	-	K01515-ko00230 Purine metabolism	-
SMU_1060	563.023	270.01	1.06018	1.82902e-08	1.11298e-07	up	ffh	signal recognition particle protein subunit, Ffh	-	K03106-ko03060 Protein export;ko03070 Bacterial secretion system;ko02024 Quorum sensing	COG0541-Signal recognition particle GTPase[U]
SMU_1063	1310.42	339.69	1.94773	2.39067e-19	4.60204e-18	up	opuAa	putative ABC transporter, ATP-binding protein, proline/glycine betaine transport system	-	K02000-ko02010 ABC transporters	COG4175-ABC-type proline/glycine betaine transport system, ATPase component[E]
SMU_1062	1469.71	264.803	2.47254	9.56953e-45	5.98694e-43	up	opuAb	putative ABC transporter, proline/glycine betaine permease protein	-	K02001-ko02010 ABC transporters	COG4176-ABC-type proline/glycine betaine transport system, permease component[E]
SMU_1774c	19.26	104.443	-2.43904	1.39117e-11	1.24335e-10	down	SMU_1774c	conserved hypothetical protein	-	-	-
SMU_1500	196.707	111.117	0.823971	0.00023453	0.000731354	up	rexB	putative exonuclease RexB	GO:0003674,GO:0003678,GO:0003824,GO:0004003,GO:0004386,GO:0004518,GO:0004519,GO:0004527,GO:0006139,GO:0006259,GO:0006281,GO:0006302,GO:0006310,GO:0006725,GO:0006807,GO:0006950,GO:0006974,GO:0006996,GO:0008026,GO:0008094,GO:0008150,GO:0008152,GO:0009987,GO:0016043,GO:0016462,GO:0016787,GO:0016788,GO:0016817,GO:0016818,GO:0016887,GO:0017111,GO:0032392,GO:0032508,GO:0033554,GO:0034641,GO:0042623,GO:…	-	COG3857-ATP-dependent nuclease, subunit B[L]
SMU_438c	523.327	268.973	0.960249	4.93837e-05	0.000176547	up	SMU_438c	putative (R)-2-hydroxyglutaryl-CoA dehydratase activator-related protein	-	-	COG3581-Uncharacterized protein conserved in bacteria[S]
SMU_1667	890.587	412.297	1.11107	0.000291993	0.000888404	up	livM	putative branched chain amino acid ABC transporter, permease protein	-	K01998-ko02010 ABC transporters;ko02024 Quorum sensing	COG4177-ABC-type branched-chain amino acid transport system, permease component[E]
SMU_1665	526.543	245.27	1.10218	2.03951e-05	7.83706e-05	up	livF	putative branched chain amino acid ABC transporter, ATP-binding protein	-	K01996-ko02010 ABC transporters;ko02024 Quorum sensing	COG0410-ABC-type branched-chain amino acid transport systems, ATPase component[E]
SMU_1643c	55.92	93.1233	-0.735778	0.0381942	0.0704744	down	SMU_1643c	conserved hypothetical protein	-	-	-
SMU_1669	846.86	526.847	0.68474	0.00563727	0.0129128	up	livK	putative ABC transporter, branched chain amino acid-binding protein	-	K01999-ko02010 ABC transporters;ko02024 Quorum sensing	COG0683-ABC-type branched-chain amino acid transport systems, periplasmic component[E]
SMU_1668	955.113	467.643	1.03026	5.46796e-12	5.06984e-11	up	livH	putative branched chain amino acid ABC transporter, permease protein	-	K01997-ko02010 ABC transporters;ko02024 Quorum sensing	COG0559-Branched-chain amino acid ABC-type transport system, permease components[E]
SMU_1711	397.55	201.82	0.978067	0.000253495	0.000783174	up	rluB	putative pseudouridylate synthase B, large subunit	-	-	COG1187-16S rRNA uridine-516 pseudouridylate synthase and related pseudouridylate synthases[J]
SMU_1097c	56.69	93.95	-0.728799	0.00855089	0.0188653	down	SMU_1097c	putative transcriptional regulator protein	-	-	-
SMU_1710c	461.587	261.553	0.819496	0.00545083	0.0126011	up	SMU_1710c	conserved hypothetical protein	-	-	COG0759-Uncharacterized conserved protein[S]
SMU_t17	1.94	108.26	-5.8023	2.49115e-08	1.47991e-07	down	SMU_t17	tRNA-Ile	-	-	-
SMU_1208c	290.44	126.487	1.19925	0.000195736	0.000619058	up	SMU_1208c	hypothetical protein	-	-	-
SMU_1255c	254.553	731.213	-1.52232	0.00144412	0.0037596	down	SMU_1255c	hypothetical protein	-	-	-
SMU_1584c	23.7367	251.237	-3.40386	2.85387e-38	1.32871e-36	down	SMU_1584c	putative 67 kDa myosin-crossreactive streptococcal antigen-like protein	GO:0000166,GO:0003674,GO:0003824,GO:0005488,GO:0005504,GO:0005515,GO:0006082,GO:0006629,GO:0006631,GO:0008150,GO:0008152,GO:0008289,GO:0009987,GO:0016829,GO:0016835,GO:0016836,GO:0019752,GO:0031406,GO:0032787,GO:0033293,GO:0036094,GO:0042802,GO:0042803,GO:0043167,GO:0043168,GO:0043177,GO:0043436,GO:0044237,GO:0044238,GO:0044255,GO:0044281,GO:0046983,GO:0048037,GO:0050151,GO:0050660,GO:0050662,GO:…	-	COG4716-Myosin-crossreactive antigen[S]
SMU_1306c	419.87	270.133	0.636271	0.00746076	0.0166652	up	SMU_1306c	conserved hypothetical protein	-	-	COG1660-Predicted P-loop-containing kinase[R]
SMU_t12	118.807	529.767	-2.15674	2.43459e-05	9.26627e-05	down	SMU_t12	tRNA-Met	-	-	-
SMU_1936c	208.08	120.09	0.793022	0.000202932	0.000639795	up	SMU_1936c	conserved hypothetical protein	-	-	COG1912-Uncharacterized conserved protein[S]
SMU_1999c	31.31	12.8067	1.28973	8.72195e-05	0.000294955	up	SMU_1999c	conserved hypothetical protein	-	-	-
SMU_238c	54.7867	141.3	-1.36686	8.50706e-09	5.49391e-08	down	SMU_238c	putative ABC transporter, ATP-binding protein	-	-	COG1131-ABC-type multidrug transport system, ATPase component[V]
SMU_2097	176.98	277.04	-0.646508	3.41982e-05	0.000126552	down	SMU_2097	hypothetical protein	GO:0000976,GO:0001067,GO:0001130,GO:0001216,GO:0003674,GO:0003676,GO:0003677,GO:0003690,GO:0003700,GO:0005488,GO:0005575,GO:0006355,GO:0008150,GO:0009889,GO:0009891,GO:0009893,GO:0010468,GO:0010556,GO:0010557,GO:0010604,GO:0010628,GO:0019219,GO:0019222,GO:0031323,GO:0031325,GO:0031326,GO:0031328,GO:0032991,GO:0032993,GO:0043565,GO:0044212,GO:0045893,GO:0045935,GO:0048518,GO:0048522,GO:0050789,GO:…	-	COG1438-Arginine repressor[K]
SMU_637c	64.49	20.48	1.65486	0.000211317	0.000664139	up	SMU_637c	hypothetical protein	-	-	-
SMU_2093	52.0667	135.903	-1.38415	9.40422e-08	5.15815e-07	down	argR	putative transcriptional regulator of arginine metabolism	-	-	COG1438-Arginine repressor[K]
SMU_364	2703.05	4298.67	-0.669303	3.22362e-11	2.76982e-10	down	glnA	glutamine synthetase type 1; glutamate--ammonia ligase	-	K01915-ko01230 Biosynthesis of amino acids;ko00630 Glyoxylate and dicarboxylate metabolism;ko00910 Nitrogen metabolism;ko00250 Alanine, aspartate and glutamate metabolism;ko00220 Arginine biosynthesis;ko02020 Two-component system;ko04724 Glutamatergic synapse;ko04727 GABAergic synapse	COG0174-Glutamine synthetase[E]
SMU_363	1069.4	2941.58	-1.45979	3.25627e-24	8.35775e-23	down	glnR	transcriptional regulator; glutamine synthetase repressor	GO:0003674,GO:0005488,GO:0005515,GO:0006082,GO:0006355,GO:0006520,GO:0006541,GO:0006542,GO:0006807,GO:0008150,GO:0008152,GO:0008652,GO:0009058,GO:0009064,GO:0009084,GO:0009889,GO:0009987,GO:0010468,GO:0010556,GO:0016053,GO:0019219,GO:0019222,GO:0019752,GO:0031323,GO:0031326,GO:0042802,GO:0043436,GO:0044237,GO:0044238,GO:0044249,GO:0044281,GO:0044283,GO:0046394,GO:0050789,GO:0050794,GO:0051171,GO:…	-	COG0789-Predicted transcriptional regulators[K]
SMU_361	2186.04	3579.24	-0.711333	4.34966e-06	1.86429e-05	down	pgk	phosphoglycerate kinase	GO:0001871,GO:0002020,GO:0003674,GO:0003824,GO:0004618,GO:0005488,GO:0005515,GO:0005575,GO:0005618,GO:0005622,GO:0005623,GO:0005737,GO:0005975,GO:0006082,GO:0006090,GO:0006091,GO:0006096,GO:0006139,GO:0006163,GO:0006164,GO:0006165,GO:0006725,GO:0006732,GO:0006733,GO:0006753,GO:0006754,GO:0006757,GO:0006793,GO:0006796,GO:0006807,GO:0008150,GO:0008152,GO:0009056,GO:0009058,GO:0009108,GO:0009117,GO:…	K00927-ko01200 Carbon metabolism;ko01230 Biosynthesis of amino acids;ko00010 Glycolysis / Gluconeogenesis;ko00710 Carbon fixation in photosynthetic organisms	COG0126-3-phosphoglycerate kinase[G]
SMU_1116c	45.82	124.047	-1.43683	6.10934e-07	2.96866e-06	down	SMU_1116c	hypothetical protein	-	-	-
SMU_1034c	61.8167	271.71	-2.136	8.47128e-39	4.13646e-37	down	SMU_1034c	putative integrase/recombinase; XerC-like	-	-	COG4973-Site-specific recombinase XerC[L]
SMU_969	805.59	525.583	0.616126	0.0294652	0.0558082	up	folP	dihydropteroate synthase	GO:0003674,GO:0003824,GO:0004156,GO:0005575,GO:0005622,GO:0005623,GO:0005737,GO:0005829,GO:0006082,GO:0006575,GO:0006725,GO:0006732,GO:0006760,GO:0006807,GO:0008150,GO:0008152,GO:0009058,GO:0009108,GO:0009396,GO:0009987,GO:0016053,GO:0016740,GO:0016765,GO:0018130,GO:0019438,GO:0019752,GO:0034641,GO:0042398,GO:0042558,GO:0042559,GO:0043436,GO:0043603,GO:0043604,GO:0044237,GO:0044249,GO:0044271,GO:…	K00796-ko00790 Folate biosynthesis	COG0294-Dihydropteroate synthase and related enzymes[H]
SMU_962	1139.73	678.013	0.749307	0.00567643	0.0129877	up	SMU_962	putative dehydrogenase	-	-	COG1960-Acyl-CoA dehydrogenases[I]
SMU_209c	33.1267	78.8733	-1.25154	1.87031e-07	9.65039e-07	down	SMU_209c	hypothetical protein	-	-	-
SMU_1800c	491.76	244.083	1.01058	7.94022e-05	0.000271268	up	SMU_1800c	conserved hypothetical protein	-	-	COG1534-Predicted RNA-binding protein containing KH domain, possibly ribosomal protein[J]
SMU_99	3534.99	12873.8	-1.86467	1.64142e-41	9.38889e-40	down	fbaA	fructose-1,6-biphosphate aldolase	-	K01624-ko01200 Carbon metabolism;ko01230 Biosynthesis of amino acids;ko00010 Glycolysis / Gluconeogenesis;ko00030 Pentose phosphate pathway;ko00051 Fructose and mannose metabolism;ko00710 Carbon fixation in photosynthetic organisms;ko00680 Methane metabolism	COG0191-Fructose/tagatose bisphosphate aldolase[G]
SMU_564	75.2167	394.24	-2.38995	6.39682e-10	4.691e-09	down	SMU_564	conserved hypothetical protein	-	-	COG4703-Uncharacterized protein conserved in bacteria[S]
SMU_91	171.363	276.503	-0.690238	0.000187895	0.000597089	down	ropA	peptidyl-prolyl isomerase RopA (trigger factor)	GO:0005575,GO:0005622,GO:0005623,GO:0005737,GO:0044424,GO:0044464	-	COG0544-FKBP-type peptidyl-prolyl cis-trans isomerase (trigger factor)[O]
SMU_97	944.77	548.09	0.78555	0.00674175	0.0152164	up	pyrG	CTP synthetase (UTP-ammonia lyase)	-	K01937-ko00240 Pyrimidine metabolism	COG0504-CTP synthase (UTP-ammonia lyase)[F]
SMU_1876	203.943	321.747	-0.657757	5.0868e-05	0.000181206	down	SMU_1876	conserved hypothetical protein	-	-	-
SMU_1875	121.14	75.2833	0.686273	0.0359905	0.0668395	up	SMU_1875	putative exodeoxyribonuclease V	-	K03581-ko03440 Homologous recombination	COG0507-ATP-dependent exoDNAse (exonuclease V), alpha subunit - helicase superfamily I member[L]
SMU_1873	420.453	225.623	0.898029	0.000620115	0.00174609	up	rnh3	putative ribonuclease	GO:0003674,GO:0003824,GO:0004518,GO:0004519,GO:0004521,GO:0004523,GO:0004540,GO:0005575,GO:0005622,GO:0005623,GO:0006139,GO:0006259,GO:0006260,GO:0006261,GO:0006271,GO:0006273,GO:0006281,GO:0006298,GO:0006401,GO:0006725,GO:0006807,GO:0006950,GO:0006974,GO:0008150,GO:0008152,GO:0009056,GO:0009057,GO:0009058,GO:0009059,GO:0009987,GO:0016070,GO:0016787,GO:0016788,GO:0016891,GO:0016893,GO:0019439,GO:…	K03471-ko03030 DNA replication	COG1039-Ribonuclease HIII[L]
SMU_1878	2729.41	1183.77	1.2052	0.00019138	0.000607201	up	ptnC	putative PTS system, mannose-specific component IIC	-	K02795-ko00051 Fructose and mannose metabolism;ko00520 Amino sugar and nucleotide sugar metabolism;ko02060 Phosphotransferase system (PTS)	COG3715-Phosphotransferase system, mannose/fructose/N-acetylgalactosamine-specific component IIC[G]
SMU_1426c	1867.44	1159.01	0.688176	0.0119057	0.025276	up	SMU_1426c	putative phospho-sugar mutase	-	K03431-ko00520 Amino sugar and nucleotide sugar metabolism	COG1109-Phosphomannomutase[G]
SMU_1941	47.7433	78.4733	-0.716903	0.0292528	0.0555637	down	atmB	putative membrane lipoprotein	-	K02073-ko02010 ABC transporters	COG1464-ABC-type metal ion transport system, periplasmic component/surface antigen[P]
SMU_1477	45.8567	75.7933	-0.724939	8.32305e-06	3.40752e-05	down	miaA	putative tRNA isopentenylpyrophosphate transferase	GO:0003674,GO:0003824,GO:0006139,GO:0006396,GO:0006399,GO:0006400,GO:0006725,GO:0006807,GO:0008033,GO:0008150,GO:0008152,GO:0009451,GO:0009987,GO:0010467,GO:0016070,GO:0016740,GO:0016765,GO:0034470,GO:0034641,GO:0034660,GO:0043170,GO:0043412,GO:0044237,GO:0044238,GO:0046483,GO:0052381,GO:0071704,GO:0090304,GO:0140098,GO:0140101,GO:1901360	K00791-ko00908 Zeatin biosynthesis	COG0324-tRNA delta(2)-isopentenylpyrophosphate transferase[J]
SMU_1479	60.3333	316.803	-2.39256	6.69679e-06	2.7989e-05	down	SMU_1479	conserved hypothetical protein	-	-	-
SMU_803c	141.577	52.4067	1.43376	1.58624e-11	1.40516e-10	up	SMU_803c	putative ABC transporter, ATP-binding protein	-	-	COG0488-ATPase components of ABC transporters with duplicated ATPase domains[R]
SMU_898	288.893	516.637	-0.838613	3.35913e-16	4.57481e-15	down	SMU_898	conserved hypothetical protein	-	-	COG4835-Uncharacterized protein conserved in bacteria[S]
SMU_1272	101.757	159.383	-0.647377	8.51106e-10	6.15131e-09	down	hisZ	putative histidyl-tRNA synthetase	-	K02502-ko01230 Biosynthesis of amino acids;ko00340 Histidine metabolism	COG3705-ATP phosphoribosyltransferase involved in histidine biosynthesis[E]
SMU_1277	603.283	385.797	0.644995	0.00393824	0.00937498	up	gyrB	putative DNA gyrase subunit B	GO:0003674,GO:0003824,GO:0003916,GO:0003918,GO:0005575,GO:0006139,GO:0006259,GO:0006265,GO:0006725,GO:0006807,GO:0006996,GO:0007059,GO:0008094,GO:0008150,GO:0008152,GO:0009295,GO:0009987,GO:0016043,GO:0016462,GO:0016787,GO:0016817,GO:0016818,GO:0016853,GO:0016887,GO:0017111,GO:0034641,GO:0042623,GO:0043170,GO:0044237,GO:0044238,GO:0044260,GO:0046483,GO:0051276,GO:0061505,GO:0071103,GO:0071704,GO:…	-	COG0187-Type IIA topoisomerase (DNA gyrase/topo II, topoisomerase IV), B subunit[L]
SMU_895	20.2733	86.9267	-2.10022	5.00149e-17	7.58559e-16	down	SMU_895	possible DNA-damage-inducible protein	-	-	COG3077-DNA-damage-inducible protein J[L]
SMU_896	11.5367	47.0333	-2.02746	1.47172e-06	6.75774e-06	down	SMU_896	conserved hypothetical protein	-	-	COG3041-Uncharacterized protein conserved in bacteria[S]
SMU_897	20.0033	34.5667	-0.789141	0.0205861	0.0410901	down	SMU_897	putative type I restriction-modification system, helicase subunits	-	-	COG0610-Type I site-specific restriction-modification system, R (restriction) subunit and related helicases[V]
SMU_786	288.5	175.51	0.717018	0.00213784	0.00536336	up	pheA	putative prephenate dehydratase	GO:0003674,GO:0003824,GO:0004664,GO:0005575,GO:0005622,GO:0005623,GO:0005737,GO:0006082,GO:0006520,GO:0006558,GO:0006725,GO:0006807,GO:0008150,GO:0008152,GO:0008652,GO:0009058,GO:0009072,GO:0009073,GO:0009094,GO:0009095,GO:0009987,GO:0016053,GO:0016829,GO:0016835,GO:0016836,GO:0017144,GO:0019438,GO:0019752,GO:0043436,GO:0044237,GO:0044238,GO:0044249,GO:0044281,GO:0044283,GO:0044424,GO:0044464,GO:…	K04518-ko01230 Biosynthesis of amino acids;ko00400 Phenylalanine, tyrosine and tryptophan biosynthesis	COG0077-Prephenate dehydratase[E]
SMU_787	695.28	287.507	1.274	4.31797e-13	4.47905e-12	up	SMU_787	putative transcriptional regulator	-	-	COG1316-Transcriptional regulator[K]
SMU_780	1234.53	578.693	1.09309	0.000254174	0.000784061	up	aroC	putative chorismate synthase	GO:0000166,GO:0003674,GO:0003824,GO:0004107,GO:0005488,GO:0005575,GO:0005622,GO:0005623,GO:0005737,GO:0005829,GO:0006082,GO:0006520,GO:0006725,GO:0006807,GO:0008150,GO:0008152,GO:0008652,GO:0009058,GO:0009072,GO:0009073,GO:0009423,GO:0009987,GO:0010181,GO:0016053,GO:0016829,GO:0016835,GO:0016838,GO:0019438,GO:0019752,GO:0032553,GO:0036094,GO:0043167,GO:0043168,GO:0043436,GO:0043648,GO:0043650,GO:…	K01736-ko01230 Biosynthesis of amino acids;ko00400 Phenylalanine, tyrosine and tryptophan biosynthesis	COG0082-Chorismate synthase[E]
SMU_781	634.15	384.7	0.72109	0.00491072	0.0114584	up	SMU_781	putative prephenate dehydrogenase	GO:0000166,GO:0003674,GO:0003824,GO:0005488,GO:0006082,GO:0006520,GO:0006570,GO:0006571,GO:0006725,GO:0006807,GO:0008150,GO:0008152,GO:0008652,GO:0008977,GO:0009058,GO:0009072,GO:0009073,GO:0009095,GO:0009987,GO:0016053,GO:0016491,GO:0016627,GO:0016628,GO:0019438,GO:0019752,GO:0036094,GO:0043167,GO:0043168,GO:0043436,GO:0044237,GO:0044238,GO:0044249,GO:0044281,GO:0044283,GO:0046394,GO:0048037,GO:…	K04517-ko01230 Biosynthesis of amino acids;ko00400 Phenylalanine, tyrosine and tryptophan biosynthesis;ko00401 Novobiocin biosynthesis	COG0287-Prephenate dehydrogenase[E]
SMU_1134c	257.75	86.6867	1.57209	4.95506e-11	4.18567e-10	up	SMU_1134c	putative phosphate ABC transporter, ATP-binding protein	-	K02036-ko02010 ABC transporters	COG1117-ABC-type phosphate transport system, ATPase component[P]
SMU_t09	4.43667	37.0333	-3.06128	0.0116167	0.0247675	down	SMU_t09	tRNA-Arg	-	-	-
SMU_141	182.267	718.393	-1.97872	5.61881e-22	1.2227e-20	down	SMU_141	conserved hypothetical protein	-	-	COG3619-Predicted membrane protein[S]
SMU_89c	207.5	105.667	0.973591	4.84587e-05	0.000173861	up	SMU_89c	putative nitrite transporter	-	-	COG2116-Formate/nitrite family of transporters[P]
SMU_1975c	183.193	398.48	-1.12114	1.34238e-09	9.56387e-09	down	SMU_1975c	conserved hypothetical protein; possible membrane protein	-	-	-
SMU_1014	92.3233	49.68	0.89403	0.00847784	0.0187922	up	SMU_1014	hypothetical protein	-	-	-
SMU_1016	191.547	66.2333	1.53207	0.0202306	0.0404208	up	bcc	putative acetyl-CoA carboxylase, biotin carboxyl carrier subunit	-	-	COG0511-Biotin carboxyl carrier protein[I]
SMU_1017	537.293	145.873	1.88099	2.00971e-10	1.55947e-09	up	oadB	putative oxaloacetate decarboxylase, sodium ion pump subunit	-	-	COG1883-Na+-transporting methylmalonyl-CoA/oxaloacetate decarboxylase, beta subunit[C]
SMU_1010	58.92	8.50333	2.79266	7.80283e-28	2.40327e-26	up	citC	putative citrate lyase ligase	-	K01910-ko02020 Two-component system	COG3053-Citrate lyase synthetase[C]
SMU_1011	42.27	5.52333	2.93602	1.17511e-16	1.66848e-15	up	citG	putative CitG protein	-	K05966-ko02020 Two-component system	COG1767-Triphosphoribosyl-dephospho-CoA synthetase[H]
SMU_1018	331.95	104.15	1.6723	0.00420632	0.00995397	up	SMU_1018	hypothetical protein	-	-	-
SMU_1019	630.763	113.283	2.47716	3.38334e-27	9.54006e-26	up	cilG	putative citrate lyase, gamma-subunit	-	K01646-ko02020 Two-component system	COG3052-Citrate lyase, gamma subunit[C]
SMU_1381	263.233	106.28	1.30847	1.29815e-06	6.02993e-06	up	leuD	putative 3-isopropylmalate dehydratase, small subunit	-	K01704-ko01210 2-Oxocarboxylic acid metabolism;ko01230 Biosynthesis of amino acids;ko00660 C5-Branched dibasic acid metabolism;ko00290 Valine, leucine and isoleucine biosynthesis	COG0066-3-isopropylmalate dehydratase small subunit[E]
SMU_1382	1241.15	410.037	1.59786	2.03325e-14	2.43747e-13	up	leuC	putative 3-isopropylmalate dehydratase, large subunit	-	K01703-ko01210 2-Oxocarboxylic acid metabolism;ko01230 Biosynthesis of amino acids;ko00660 C5-Branched dibasic acid metabolism;ko00290 Valine, leucine and isoleucine biosynthesis	COG0065-3-isopropylmalate dehydratase large subunit[E]
SMU_1383	1733.65	822.297	1.07608	2.83407e-10	2.14917e-09	up	leuB	putative 3-isopropylmalate dehydrogenase	GO:0003674,GO:0003824,GO:0003862,GO:0005575,GO:0005622,GO:0005623,GO:0005737,GO:0005829,GO:0006082,GO:0006520,GO:0006551,GO:0006807,GO:0008150,GO:0008152,GO:0008652,GO:0009058,GO:0009081,GO:0009082,GO:0009098,GO:0009987,GO:0016053,GO:0016491,GO:0016614,GO:0016616,GO:0019752,GO:0043436,GO:0044237,GO:0044238,GO:0044249,GO:0044281,GO:0044283,GO:0044424,GO:0044444,GO:0044464,GO:0046394,GO:0055114,GO:…	K00052-ko01210 2-Oxocarboxylic acid metabolism;ko01230 Biosynthesis of amino acids;ko00660 C5-Branched dibasic acid metabolism;ko00290 Valine, leucine and isoleucine biosynthesis	COG0473-Isocitrate/isopropylmalate dehydrogenase[CE]
SMU_644	72.89	26.49	1.46027	2.52723e-05	9.58243e-05	up	SMU_644	putative competence protein/transcription factor	-	-	COG4469-Competence protein[R]
SMU_1332c	109.763	60.7633	0.853123	0.0191053	0.0383638	up	SMU_1332c	putative transposase	-	-	-
SMU_1128	121.56	505.873	-2.05711	6.75401e-09	4.3759e-08	down	ciaH	putative histidine kinase sensor CiaH	-	K14982-ko02020 Two-component system;ko02024 Quorum sensing	COG5002-Signal transduction histidine kinase[T]
SMU_1129	65.17	265.727	-2.02766	2.12654e-11	1.8591e-10	down	ciaR	putative response regulator CiaR	-	K14983-ko02020 Two-component system;ko02024 Quorum sensing	COG0745-Response regulators consisting of a CheY-like receiver domain and a winged-helix DNA-binding domain[TK]
SMU_1126	15.36	27.22	-0.825489	0.0044258	0.0104118	down	coaA	putative pantothenate kinase	GO:0003674,GO:0003824,GO:0004594,GO:0005575,GO:0005622,GO:0005623,GO:0005737,GO:0005829,GO:0006139,GO:0006163,GO:0006164,GO:0006725,GO:0006732,GO:0006753,GO:0006793,GO:0006796,GO:0006807,GO:0008150,GO:0008152,GO:0009058,GO:0009108,GO:0009117,GO:0009150,GO:0009152,GO:0009165,GO:0009259,GO:0009260,GO:0009987,GO:0015936,GO:0015937,GO:0016301,GO:0016310,GO:0016740,GO:0016772,GO:0016773,GO:0018130,GO:…	K00867-ko00770 Pantothenate and CoA biosynthesis	COG1072-Panthothenate kinase[H]
SMU_1127	303.503	2180.72	-2.84502	3.21193e-13	3.43866e-12	down	rs20	putative 30S ribosomal protein S20	-	K02968-ko03010 Ribosome	COG0268-Ribosomal protein S20[J]
SMU_1498	15.4967	40.7867	-1.39614	1.6492e-07	8.66587e-07	down	lacR	lactose repressor	-	-	COG1349-Transcriptional regulators of sugar metabolism[KG]
SMU_1499	311.843	142.987	1.12494	1.71136e-08	1.05096e-07	up	rexA	putative exonuclease RexA	GO:0003674,GO:0003824,GO:0004518,GO:0004527,GO:0006139,GO:0006259,GO:0006725,GO:0006807,GO:0008150,GO:0008152,GO:0009987,GO:0016787,GO:0016788,GO:0034641,GO:0043170,GO:0044237,GO:0044238,GO:0044260,GO:0046483,GO:0071704,GO:0090304,GO:0090305,GO:1901360	-	COG1074-ATP-dependent exoDNAse (exonuclease V) beta subunit (contains helicase and exonuclease domains)[L]
SMU_1490	1686.1	133.32	3.66072	1.74928e-153	8.75515e-151	up	lacG	6-phospho-beta-galactosidase	GO:0003674,GO:0003824,GO:0004553,GO:0005575,GO:0005622,GO:0005623,GO:0005737,GO:0005829,GO:0005975,GO:0008150,GO:0008152,GO:0008422,GO:0015926,GO:0016787,GO:0016798,GO:0044238,GO:0044424,GO:0044444,GO:0044464,GO:0071704,GO:1901135,GO:1901657	K01220-ko00052 Galactose metabolism	COG2723-Beta-glucosidase/6-phospho-beta-glucosidase/beta-galactosidase[G]
SMU_1491	777.84	50.0533	3.95794	9.33032e-173	9.33965e-170	up	lacE	PTS system, lactose-specific enzyme IIBC EIIBC-LAC)	-	K02788-ko00052 Galactose metabolism;ko02060 Phosphotransferase system (PTS)	COG1455-Phosphotransferase system cellobiose-specific component IIC[G]
SMU_1492	721.937	78.8433	3.19481	2.16094e-27	6.26987e-26	up	lacF	PTS system, lactose-specific enzyme IIA EIIA-LAC)	-	K02786-ko00052 Galactose metabolism;ko02060 Phosphotransferase system (PTS)	COG1447-Phosphotransferase system cellobiose-specific component IIA[G]
SMU_1493	1214.77	44.8033	4.76094	3.78361e-216	7.5748e-213	up	lacD	tagatose-1,6-bisphosphate aldolase	GO:0003674,GO:0003824,GO:0006082,GO:0006790,GO:0008150,GO:0008152,GO:0009056,GO:0009987,GO:0016054,GO:0016829,GO:0016830,GO:0016832,GO:0044237,GO:0044248,GO:0044273,GO:0044281,GO:0044282,GO:0061595,GO:0071704,GO:1901135,GO:1901136,GO:1901575,GO:1902776,GO:1902777	K01635-ko00052 Galactose metabolism;ko02024 Quorum sensing	COG3684-Tagatose-1,6-bisphosphate aldolase[G]
SMU_1494	387.413	16.5633	4.54781	6.65182e-73	1.02438e-70	up	lacC	tagatose-6-phosphate kinase	GO:0003674,GO:0003824,GO:0005575,GO:0005622,GO:0005623,GO:0005737,GO:0005829,GO:0005975,GO:0006793,GO:0006796,GO:0008150,GO:0008152,GO:0009024,GO:0009987,GO:0016301,GO:0016310,GO:0016740,GO:0016772,GO:0016773,GO:0019200,GO:0044237,GO:0044238,GO:0044262,GO:0044424,GO:0044444,GO:0044464,GO:0046835,GO:0071704	K00917-ko00052 Galactose metabolism	COG1105-Fructose-1-phosphate kinase and related fructose-6-phosphate kinase (PfkB)[G]
SMU_1495	287.047	17.74	4.01621	3.95939e-51	2.93582e-49	up	lacB	galactose-6-phosphate isomerase, subunit LacB	-	K01819-ko00052 Galactose metabolism	COG0698-Ribose 5-phosphate isomerase RpiB[G]
SMU_1496	129.077	19.1867	2.75005	2.05617e-14	2.45027e-13	up	lacA	galactose-6-phosphate isomerase, subunit LacA	-	K01819-ko00052 Galactose metabolism	COG0698-Ribose 5-phosphate isomerase RpiB[G]
SMU_t14	17.2333	240.017	-3.79986	2.83068e-06	1.24824e-05	down	SMU_t14	tRNA-Met	-	-	-
SMU_t15	1.62333	20.1367	-3.63279	0.0305539	0.0577064	down	SMU_t15	tRNA-Phe	-	-	-
SMU_t16	48.4967	485.6	-3.32381	4.86893e-06	2.06956e-05	down	SMU_t16	tRNA-Gly	-	-	-
SMU_t10	49.6533	154.683	-1.63936	0.0104021	0.0223685	down	SMU_t10	tRNA-Pro	-	-	-
SMU_1725	25.5867	68.2	-1.41438	1.75427e-06	7.92787e-06	down	SMU_1725	putative acylphosphatase	GO:0003674,GO:0003824,GO:0003998,GO:0016787,GO:0016817,GO:0016818	K01512-ko00620 Pyruvate metabolism;ko00627 Aminobenzoate degradation	COG1254-Acylphosphatases[C]
SMU_t11	323.543	945.887	-1.54771	0.00497364	0.0115916	down	SMU_t11	tRNA-Met	-	-	-
SMU_1896c	210.943	45.44	2.21482	0.00723277	0.0162303	up	SMU_1896c	hypothetical protein	-	-	-
SMU_t13	16.3367	185.313	-3.50378	1.88401e-09	1.30965e-08	down	SMU_t13	tRNA-Ser	-	-	-
SMU_592c	7.97667	2.75	1.53635	0.0395484	0.072439	up	SMU_592c	putative transcriptional regulator	-	-	COG1309-Transcriptional regulator[K]
SMU_1700c	109.277	283.027	-1.37295	4.15384e-17	6.34808e-16	down	SMU_1700c	conserved hypothetical protein; possible LrgB family protein	-	-	COG1346-Putative effector of murein hydrolase[M]
SMU_1321c	111.65	209.153	-0.905578	4.05884e-12	3.88794e-11	down	SMU_1321c	conserved hypothetical protein	-	-	COG0151-Phosphoribosylamine-glycine ligase[F]
SMU_1776c	30.9333	62.2967	-1.00999	4.04826e-05	0.000147625	down	SMU_1776c	conserved hypothetical protein	-	-	COG3077-DNA-damage-inducible protein J[L]
SMU_2060	227.21	423.213	-0.897359	0.0003418	0.00101828	down	SMU_2060	putative transcriptional regulator (LysR family)	-	-	COG0583-Transcriptional regulator[K]
SMU_2061	37.32	86.6333	-1.21497	1.22757e-13	1.35033e-12	down	SMU_2061	hypothetical protein	-	-	-
SMU_2063	289.087	167.143	0.790416	0.00573116	0.013083	up	hemZ	putative ferrochelatase (protoheme ferro-lyase)	-	K01772-ko00860 Porphyrin and chlorophyll metabolism	COG0276-Protoheme ferro-lyase (ferrochelatase)[H]
SMU_2065	495.92	275.463	0.848247	0.0133399	0.0277325	up	SMU_2065	putative UDP-glucose 4-epimerase	-	K01784-ko00052 Galactose metabolism;ko00520 Amino sugar and nucleotide sugar metabolism	COG1087-UDP-glucose 4-epimerase[M]
SMU_1585c	18.6167	35.7	-0.939329	3.13344e-05	0.000116601	down	SMU_1585c	putative transcriptional regulator	-	-	-
SMU_2069	104.49	56.4533	0.888234	0.00250666	0.00621081	up	SMU_2069	putative integral membrane protein	-	-	COG0428-Predicted divalent heavy-metal cations transporter[P]
SMU_313	44.0433	16.25	1.43848	0.00291659	0.00712075	up	SMU_313	putative PTS system, sorbitol-specific enzyme IIA	-	K02781-ko00051 Fructose and mannose metabolism;ko02060 Phosphotransferase system (PTS)	COG3731-Phosphotransferase system sorbitol-specific component IIA[G]
SMU_312	103.533	48.1533	1.10439	0.000135948	0.000442548	up	SMU_312	PTS system, sorbitol phosphotransferase enzyme IIBC	-	K02783-ko00051 Fructose and mannose metabolism;ko02060 Phosphotransferase system (PTS)	COG3732-Phosphotransferase system sorbitol-specific component IIBC[G]
SMU_311	135.913	38.99	1.80151	1.25346e-08	7.76915e-08	up	SMU_311	PTS system, sorbitol (glucitol) phosphotransferase enzyme IIC2	-	K02783-ko00051 Fructose and mannose metabolism;ko02060 Phosphotransferase system (PTS)	COG3730-Phosphotransferase system sorbitol-specific component IIC[G]
SMU_310	59.1333	27.2633	1.11701	0.00972087	0.0211765	up	SMU_310	sorbitol operon activator	-	-	-
SMU_314	96.2333	42.61	1.17534	0.0425259	0.0772567	up	SMU_314	hypothetical protein	-	-	-
SMU_2024c	6584.42	3332.33	0.982524	1.78892e-09	1.24883e-08	up	SMU_2024c	50S ribosomal protein L4	GO:0003674,GO:0003676,GO:0003723,GO:0003735,GO:0005198,GO:0005488,GO:0005575,GO:0005622,GO:0005623,GO:0005737,GO:0005829,GO:0005840,GO:0006412,GO:0006518,GO:0006807,GO:0008150,GO:0008152,GO:0009058,GO:0009059,GO:0009987,GO:0010467,GO:0015934,GO:0019538,GO:0022625,GO:0022626,GO:0032991,GO:0034641,GO:0034645,GO:0043043,GO:0043170,GO:0043226,GO:0043228,GO:0043229,GO:0043232,GO:0043603,GO:0043604,GO:…	K02926-ko03010 Ribosome	COG0088-Ribosomal protein L4[J]
SMU_1861c	263.973	85.12	1.63282	0.000614383	0.00173239	up	SMU_1861c	hypothetical protein	-	-	-
SMU_956	8340	14696.3	-0.817331	9.61215e-12	8.70748e-11	down	clp	putative Clp-like ATP-dependent protease, ATP-binding subunit	-	-	COG0542-ATPases with chaperone activity, ATP-binding subunit[O]
SMU_1869	537.783	1944.54	-1.85433	1.60525e-12	1.59886e-11	down	trxA	putative thioredoxin	-	-	COG3118-Thioredoxin domain-containing protein[O]
SMU_553	657.19	422.58	0.637086	0.0245816	0.0478255	up	ylmE	conserved hypothetical protein	GO:0003674,GO:0005488,GO:0005575,GO:0005622,GO:0005623,GO:0008144,GO:0019842,GO:0030170,GO:0036094,GO:0043167,GO:0043168,GO:0044464,GO:0048037,GO:0050662,GO:0070279,GO:0097159,GO:1901363	-	COG0325-Predicted enzyme with a TIM-barrel fold[R]
SMU_2119	1739.42	3747.33	-1.10726	7.36397e-22	1.56837e-20	down	opuCd	putative osmoprotectant ABC transporter; permease protein	GO:0003674,GO:0005215,GO:0005575,GO:0005623,GO:0005886,GO:0006810,GO:0006811,GO:0006812,GO:0008150,GO:0015695,GO:0015696,GO:0015697,GO:0015838,GO:0016020,GO:0031460,GO:0044464,GO:0051179,GO:0051234,GO:0071702,GO:0071705,GO:0071944,GO:0072337	K05846-ko02010 ABC transporters	COG1174-ABC-type proline/glycine betaine transport systems, permease component[E]
SMU_1467	160.79	253.63	-0.657548	0.00357883	0.00857035	down	apt	putative adenine phosphoribosyltransferase	GO:0003674,GO:0003824,GO:0003999,GO:0005575,GO:0005622,GO:0005623,GO:0005737,GO:0006139,GO:0006144,GO:0006168,GO:0006725,GO:0006807,GO:0008150,GO:0008152,GO:0009058,GO:0009112,GO:0009113,GO:0009987,GO:0016740,GO:0016757,GO:0016763,GO:0018130,GO:0019438,GO:0034641,GO:0034654,GO:0042440,GO:0043094,GO:0043096,GO:0043101,GO:0044237,GO:0044238,GO:0044249,GO:0044271,GO:0044281,GO:0044424,GO:0044464,GO:…	K00759-ko00230 Purine metabolism	COG0503-Adenine/guanine phosphoribosyltransferases and related PRPP-binding proteins[F]
SMU_2115	11.14	19.7833	-0.828536	0.00039614	0.00116457	down	SMU_2115	putative short-chain dehydrogenase	-	-	COG0300-Short-chain dehydrogenases of various substrate specificities[R]
SMU_2116	198.797	424.283	-1.09373	7.68241e-15	9.67307e-14	down	opuCa	putative osmoprotectant amino acid ABC transporter, ATP-binding protein	-	K05847-ko02010 ABC transporters	COG1125-ABC-type proline/glycine betaine transport systems, ATPase components[E]
SMU_2117	680.4	1054.82	-0.632546	4.22357e-13	4.42701e-12	down	opuCb	putative osmoprotectant ABC transporter; permease protein	-	K05846-ko02010 ABC transporters	COG1174-ABC-type proline/glycine betaine transport systems, permease component[E]
SMU_1265	139.41	210.797	-0.596518	0.000538456	0.00153779	down	hisA	putative phosphoribosyl formimino-5-aminoimidazole carboxamide ribonucleotide isomerase	GO:0000105,GO:0000162,GO:0003674,GO:0003824,GO:0003949,GO:0005575,GO:0005622,GO:0005623,GO:0005737,GO:0006082,GO:0006520,GO:0006547,GO:0006568,GO:0006576,GO:0006586,GO:0006725,GO:0006807,GO:0008150,GO:0008152,GO:0008652,GO:0009058,GO:0009072,GO:0009073,GO:0009308,GO:0009309,GO:0009987,GO:0016053,GO:0016853,GO:0016860,GO:0016861,GO:0018130,GO:0019438,GO:0019752,GO:0034641,GO:0042401,GO:0042430,GO:…	K01814-ko01230 Biosynthesis of amino acids;ko00340 Histidine metabolism	COG0106-Phosphoribosylformimino-5-aminoimidazole carboxamide ribonucleotide (ProFAR) isomerase[E]
SMU_1264	137.6	211.513	-0.620268	0.000448319	0.00131027	down	hisF	putative imidazoleglycerol-phosphate synthase, cyclase subunit	GO:0000107,GO:0003674,GO:0003824,GO:0016740,GO:0016757,GO:0016763	K02500-ko01230 Biosynthesis of amino acids;ko00340 Histidine metabolism	COG0107-Imidazoleglycerol-phosphate synthase[E]
SMU_1485c	56.8067	25.7267	1.1428	8.97724e-06	3.65287e-05	up	SMU_1485c	putative endonuclease	-	-	COG1401-GTPase subunit of restriction endonuclease[V]
SMU_1268	123.563	190.853	-0.627214	2.34498e-07	1.18852e-06	down	hisB	putative imidazoleglycerol-phosphate dehydratase	GO:0000105,GO:0003674,GO:0003824,GO:0004424,GO:0006082,GO:0006520,GO:0006547,GO:0006725,GO:0006807,GO:0008150,GO:0008152,GO:0008652,GO:0009058,GO:0009987,GO:0016053,GO:0016829,GO:0016835,GO:0016836,GO:0018130,GO:0019438,GO:0019752,GO:0034641,GO:0043436,GO:0044237,GO:0044238,GO:0044249,GO:0044281,GO:0044283,GO:0046394,GO:0046483,GO:0052803,GO:0071704,GO:1901360,GO:1901362,GO:1901564,GO:1901566,GO:…	K01693-ko01230 Biosynthesis of amino acids;ko00340 Histidine metabolism	COG0131-Imidazoleglycerol-phosphate dehydratase[E]
SMU_724	74.0433	42.8533	0.788962	0.0337406	0.0630706	up	SMU_724	putative glycerophosphoryl diester phosphodiesterase	-	K01126-ko00564 Glycerophospholipid metabolism	COG0584-Glycerophosphoryl diester phosphodiesterase[C]
SMU_1956c	142.92	660.217	-2.20773	9.65342e-23	2.27366e-21	down	SMU_1956c	hypothetical protein	-	-	-
SMU_723	2254.5	1122.98	1.00548	1.68446e-05	6.56089e-05	up	SMU_723	putative calcium-transporting ATPase; P-type ATPase	-	-	COG0474-Cation transport ATPase[P]
SMU_139	573.09	1257.2	-1.13338	1.06351e-07	5.77004e-07	down	SMU_139	conserved hypothetical protein	-	K01569-ko00630 Glyoxylate and dicarboxylate metabolism	COG2140-Thermophilic glucose-6-phosphate isomerase and related metalloenzymes[GR]
SMU_t18	58.98	414.283	-2.81232	0.000482184	0.00139297	down	SMU_t18	tRNA-Ser	-	-	-
SMU_421	2307.19	948.347	1.28265	4.25808e-11	3.64302e-10	up	SMU_421	translation initiation factor 2	GO:0005575,GO:0005622,GO:0005623,GO:0005737,GO:0044424,GO:0044464	-	COG0532-Translation initiation factor 2 (IF-2; GTPase)[J]
SMU_132	841.83	252.183	1.73906	8.45017e-06	3.4525e-05	up	SMU_132	putative hippurate amidohydrolase	-	-	COG1473-Metal-dependent amidase/aminoacylase/carboxypeptidase[R]
SMU_137	236.063	363.677	-0.623482	0.0015688	0.00404214	down	mleS	malolactic enzyme	-	-	COG0281-Malic enzyme[C]
SMU_424	420.547	698.297	-0.731574	1.55812e-06	7.12184e-06	down	copY	negative transcriptional regulator, CopY	-	-	COG3682-Predicted transcriptional regulator[K]
SMU_1006	87.7233	37.1333	1.24025	0.00125466	0.00330941	up	SMU_1006	putative ABC transporter, ATP-binding protein	-	-	COG1136-ABC-type antimicrobial peptide transport system, ATPase component[V]
SMU_1005	915.263	401.91	1.18731	1.27732e-05	5.07381e-05	up	gtfC	glucosyltransferase-SI	GO:0005575,GO:0005576	-	COG5263-FOG: Glucan-binding domain (YG repeat)[R]
SMU_1004	205.277	107.873	0.928231	0.00151696	0.00391866	up	gtfB	glucosyltransferase-I	GO:0005575,GO:0005576	K00689-ko00500 Starch and sucrose metabolism;ko02020 Two-component system	COG5263-FOG: Glucan-binding domain (YG repeat)[R]
SMU_1003	619.613	207.913	1.57539	4.48876e-10	3.3407e-09	up	gid	putative glucose-inhibited division protein	GO:0000166,GO:0001510,GO:0002097,GO:0002098,GO:0003674,GO:0005488,GO:0005575,GO:0005622,GO:0005623,GO:0005737,GO:0005829,GO:0006139,GO:0006396,GO:0006399,GO:0006400,GO:0006725,GO:0006807,GO:0008033,GO:0008150,GO:0008152,GO:0009451,GO:0009987,GO:0010467,GO:0016070,GO:0030488,GO:0032259,GO:0034470,GO:0034641,GO:0034660,GO:0036094,GO:0043167,GO:0043168,GO:0043170,GO:0043412,GO:0043414,GO:0044237,GO:…	-	COG1206-NAD(FAD)-utilizing enzyme possibly involved in translation[J]
SMU_1002	383.09	152.443	1.32941	9.44611e-06	3.82043e-05	up	topA	putative DNA topoisomerase I	-	-	COG0550-Topoisomerase IA[L]
SMU_1636c	483.527	214.367	1.17351	0.00136244	0.00356085	up	SMU_1636c	conserved hypothetical protein	-	-	COG4405-Uncharacterized protein conserved in bacteria[S]
SMU_1396	555.137	924.483	-0.735804	1.57428e-06	7.17931e-06	down	gbpC	glucan-binding protein C, GbpC	-	-	-
SMU_1399	7.37667	24.6767	-1.74211	0.000115228	0.000379418	down	SMU_1399	hypothetical protein	-	-	-
SMU_1398	117.21	223.813	-0.9332	3.51931e-10	2.65874e-09	down	SMU_1398	putative transcriptional regulator	-	-	COG2932-Predicted transcriptional regulator[K]
SMU_503c	303.123	89.2433	1.76409	3.463e-06	1.50063e-05	up	SMU_503c	hypothetical protein	-	-	-
SMU_1138	438.96	205.2	1.09706	2.76647e-05	0.000103717	up	pstS	putative ABC transporter, phosphate-binding protein	GO:0003674,GO:0005488,GO:0006810,GO:0006811,GO:0006817,GO:0006820,GO:0008150,GO:0015698,GO:0042301,GO:0043167,GO:0043168,GO:0051179,GO:0051234	K02040-ko02010 ABC transporters;ko02020 Two-component system;ko05152 Tuberculosis	COG0226-ABC-type phosphate transport system, periplasmic component[P]
SMU_1629c	1133.64	494.447	1.19708	8.55182e-08	4.71646e-07	up	SMU_1629c	putative cell division protein; DNA segregation ATPase	GO:0000003,GO:0006355,GO:0008150,GO:0009889,GO:0010468,GO:0010556,GO:0019219,GO:0019222,GO:0019954,GO:0030436,GO:0031323,GO:0031326,GO:0032502,GO:0043934,GO:0050789,GO:0050794,GO:0051171,GO:0051252,GO:0060255,GO:0065007,GO:0080090,GO:1903506,GO:2000112,GO:2001141	-	COG1674-DNA segregation ATPase FtsK/SpoIIIE and related proteins[D]
SMU_1133	174.103	39.12	2.15397	5.10785e-10	3.7734e-09	up	phoU	putative phosphate transport system regulatory protein	-	-	COG0704-Phosphate uptake regulator[P]
SMU_1132	898.27	572.353	0.650243	0.00374257	0.00895177	up	pepN	aminopeptidase N, PepN	GO:0005575,GO:0005622,GO:0005623,GO:0005737,GO:0044424,GO:0044464	K01256-ko00480 Glutathione metabolism	COG0308-Aminopeptidase N[E]
SMU_1137	398.43	186.053	1.09861	3.5853e-07	1.78552e-06	up	pstC1	putative phosphate ABC transporter, permease protein	GO:0005575,GO:0005623,GO:0005886,GO:0016020,GO:0044464,GO:0071944	K02037-ko02010 ABC transporters	COG0573-ABC-type phosphate transport system, permease component[P]
SMU_1136	687.98	271.68	1.34046	1.37487e-14	1.68865e-13	up	pstC	putative phosphate ABC transporter, permease protein	GO:0005575,GO:0005623,GO:0005886,GO:0016020,GO:0044464,GO:0071944	K02038-ko02010 ABC transporters	COG0581-ABC-type phosphate transport system, permease component[P]
SMU_1135	161.56	98.8267	0.709098	0.00440418	0.0103799	up	pstB	putative phosphate ABC transporter, ATP-binding protein	-	K02036-ko02010 ABC transporters	COG1117-ABC-type phosphate transport system, ATPase component[P]
SMU_1758c	278.67	161.467	0.787321	0.00218649	0.00547168	up	SMU_1758c	conserved hypothetical protein	-	-	-
SMU_1489	464.397	33.2933	3.80205	3.36254e-83	6.11982e-81	up	lacX	conserved hypothetical protein, LacX	-	-	-
SMU_1480	35.1467	75.81	-1.109	2.24762e-10	1.72404e-09	down	SMU_1480	hypothetical protein	-	-	-
SMU_1649	524.437	1599.72	-1.60898	4.89594e-22	1.08907e-20	down	exoA	putative exodeoxyribonuclease III	GO:0003674,GO:0003824,GO:0003906,GO:0004518,GO:0004527,GO:0004529,GO:0004536,GO:0005575,GO:0005622,GO:0005623,GO:0005737,GO:0006139,GO:0006259,GO:0006281,GO:0006284,GO:0006725,GO:0006807,GO:0006950,GO:0006974,GO:0008150,GO:0008152,GO:0008296,GO:0008309,GO:0008311,GO:0008408,GO:0009987,GO:0016787,GO:0016788,GO:0016796,GO:0016895,GO:0033554,GO:0034641,GO:0043170,GO:0044237,GO:0044238,GO:0044260,GO:…	K01142-ko03410 Base excision repair	COG0708-Exonuclease III[L]
SMU_1790c	241.947	96.98	1.31893	9.58057e-07	4.55589e-06	up	SMU_1790c	putative transcriptional regulator	-	-	COG0789-Predicted transcriptional regulators[K]
SMU_2003a	137.577	55.9967	1.29682	0.00862281	0.0189702	up	SMU_2003a	50S ribosomal protein L36	GO:0003674,GO:0003735,GO:0005198,GO:0005575,GO:0005622,GO:0005623,GO:0005737,GO:0005829,GO:0005840,GO:0006412,GO:0006518,GO:0006807,GO:0008150,GO:0008152,GO:0009058,GO:0009059,GO:0009987,GO:0010467,GO:0015934,GO:0019538,GO:0022625,GO:0022626,GO:0032991,GO:0034641,GO:0034645,GO:0043043,GO:0043170,GO:0043226,GO:0043228,GO:0043229,GO:0043232,GO:0043603,GO:0043604,GO:0044237,GO:0044238,GO:0044249,GO:…	K02919-ko03010 Ribosome	COG0257-Ribosomal protein L36[J]
SMU_1701c	49.8033	165.533	-1.73281	9.20417e-13	9.30644e-12	down	SMU_1701c	conserved hypothetical protein	GO:0005575,GO:0005623,GO:0005886,GO:0016020,GO:0044464,GO:0071944	-	COG1380-Putative effector of murein hydrolase LrgA[R]
SMU_1262c	5.79333	15.3433	-1.40515	0.00144151	0.0037577	down	SMU_1262c	hypothetical protein	-	-	-
SMU_1219c	101.263	17.24	2.55428	1.84235e-07	9.54963e-07	up	SMU_1219c	conserved hypothetical protein	-	-	COG2315-Uncharacterized protein conserved in bacteria[S]
SMU_1735	1535.08	968.31	0.664776	0.00337906	0.00816029	up	accD	putative acetyl-CoA carboxylase beta subunit	-	K01963-ko01200 Carbon metabolism;ko01212 Fatty acid metabolism;ko00620 Pyruvate metabolism;ko00640 Propanoate metabolism;ko00720 Carbon fixation pathways in prokaryotes;ko00061 Fatty acid biosynthesis;ko00253 Tetracycline biosynthesis	COG0777-Acetyl-CoA carboxylase beta subunit[I]
SMU_1737	819.813	413.253	0.988269	9.86961e-05	0.000328768	up	fabZ	putative 3-hydroxymyristoyl-(acyl carrier protein) dehydratase	-	K02372-ko01212 Fatty acid metabolism;ko00061 Fatty acid biosynthesis;ko00780 Biotin metabolism	COG0764-3-hydroxymyristoyl/3-hydroxydecanoyl-(acyl carrier protein) dehydratases[I]
SMU_1738	2986.79	1696.16	0.816319	0.00149814	0.00387503	up	bccP	putative biotin carboxyl carrier protein of acetyl-CoA carboxylase	-	K02160-ko01200 Carbon metabolism;ko01212 Fatty acid metabolism;ko00620 Pyruvate metabolism;ko00640 Propanoate metabolism;ko00720 Carbon fixation pathways in prokaryotes;ko00061 Fatty acid biosynthesis;ko00253 Tetracycline biosynthesis	COG0511-Biotin carboxyl carrier protein[I]
SMU_88c	312.033	127.75	1.28838	1.49629e-07	7.90388e-07	up	SMU_88c	conserved hypothetical protein; possible mechanosensitive ion channel	GO:0003674,GO:0005215,GO:0006810,GO:0006950,GO:0006970,GO:0008150,GO:0008381,GO:0009628,GO:0009987,GO:0015267,GO:0022803,GO:0022836,GO:0022857,GO:0033554,GO:0050896,GO:0051179,GO:0051234,GO:0051716,GO:0055085,GO:0071214,GO:0071470,GO:0104004	-	COG0668-Small-conductance mechanosensitive channel[M]
SMU_1976c	330.767	1375.13	-2.05568	2.9031e-69	3.87466e-67	down	SMU_1976c	hypothetical protein	-	-	-
SMU_739c	88.9633	44.1533	1.01069	0.00148727	0.00385689	up	SMU_739c	hypothetical protein	-	-	-
SMU_825	277.677	488.387	-0.814618	2.97002e-05	0.00011114	down	rgpA	putative RgpAc; glycosyltransferase	-	-	-
SMU_1284c	204.2	84.5233	1.27256	6.53217e-05	0.000226499	up	SMU_1284c	conserved hypothetical protein	-	-	COG2910-Putative NADH-flavin reductase[R]
SMU_2133c	155.237	328.2	-1.08011	2.1452e-30	7.53455e-29	down	SMU_2133c	putative membrane protein	-	-	COG1511-Predicted membrane protein[S]
SMU_t65	2.17	27.6533	-3.67169	0.028314	0.0539854	down	SMU_t65	tRNA-Arg	-	-	-
SMU_t64	3.50667	114.497	-5.02906	1.07467e-05	4.32896e-05	down	SMU_t64	tRNA-Glu	-	-	-
SMU_104	55.4967	22.2933	1.31579	1.42605e-05	5.65337e-05	up	SMU_104	putative alpha-glucosidase; glycosyl hydrolase	-	-	COG1501-Alpha-glucosidases, family 31 of glycosyl hydrolases[G]
SMU_2071	312.157	193.343	0.691105	0.011426	0.0244129	up	SMU_2071	putative anaerobic ribonucleotide reductase activating protein	-	-	COG0602-Organic radical activating enzymes[O]
SMU_1967	448.703	156.887	1.51604	1.45746e-09	1.03104e-08	up	ssb2	putative single-stranded DNA-binding protein	-	K03111-ko03030 DNA replication;ko03430 Mismatch repair;ko03440 Homologous recombination	COG0629-Single-stranded DNA-binding protein[L]
SMU_300	201.867	62.9	1.68227	5.62757e-06	2.37187e-05	up	tgt	putative tRNA-guanine transglycosylase; queuine tRNA-ribosyltransferase	GO:0005575,GO:0005622,GO:0005623,GO:0005737,GO:0006139,GO:0006725,GO:0006807,GO:0008150,GO:0008152,GO:0008616,GO:0009058,GO:0009116,GO:0009119,GO:0009163,GO:0009987,GO:0018130,GO:0019438,GO:0034404,GO:0034641,GO:0034654,GO:0042455,GO:0044237,GO:0044238,GO:0044249,GO:0044271,GO:0044281,GO:0044283,GO:0044424,GO:0044464,GO:0046116,GO:0046483,GO:0055086,GO:0071704,GO:1901135,GO:1901137,GO:1901360,GO:…	-	COG0343-Queuine/archaeosine tRNA-ribosyltransferase[J]
SMU_301	259.593	128.667	1.01261	1.81045e-07	9.41436e-07	up	SMU_301	conserved hypothetical protein	-	-	COG3575-Uncharacterized protein conserved in bacteria[S]
SMU_302	192.783	65.59	1.55543	7.83226e-05	0.000268037	up	SMU_302	conserved hypothetical protein; putative membrane protein	-	-	-
SMU_305	633.133	403.43	0.650191	0.0393198	0.0721524	up	SMU_305	hypothetical protein	-	-	-
SMU_1072c	30.25	74.9067	-1.30816	1.08313e-07	5.8448e-07	down	SMU_1072c	putative acetyltransferase	-	K03823-ko00440 Phosphonate and phosphinate metabolism	COG1247-Sortase and related acyltransferases[M]
SMU_1484c	192.767	119.13	0.694319	0.0492007	0.0880992	up	SMU_1484c	conserved hypothetical protein	-	-	COG4268-McrBC 5-methylcytosine restriction system component[V]
SMU_1488c	889.663	60.36	3.88159	2.50353e-39	1.25302e-37	up	SMU_1488c	conserved hypothetical protein	-	-	-
SMU_207c	22.55	48.23	-1.0968	0.0046329	0.0108354	down	SMU_207c	putative transposon protein	-	-	-
SMU_674	1155.36	2097.37	-0.860237	0.00032256	0.000966716	down	ptsH	phosphoenolpyruvate:sugar phosphotransferase system HPr	GO:0005575,GO:0005622,GO:0005623,GO:0005737,GO:0008150,GO:0043610,GO:0044424,GO:0044464,GO:0050789,GO:0065007	-	COG1925-Phosphotransferase system, HPr-related proteins[G]
SMU_676	1251.69	1916.66	-0.614718	9.18506e-05	0.00030905	down	gapN	NADP-dependent glyceraldehyde-3-phosphate dehydrogenase	GO:0003674,GO:0003824,GO:0008150,GO:0008152,GO:0016491,GO:0016620,GO:0016903,GO:0043891,GO:0047100,GO:0055114	K00131-ko01200 Carbon metabolism;ko00010 Glycolysis / Gluconeogenesis;ko00030 Pentose phosphate pathway	COG1012-NAD-dependent aldehyde dehydrogenases[C]
SMU_234	103.993	189.727	-0.867431	1.25109e-13	1.36868e-12	down	ilvA	threonine dehydratase	GO:0006082,GO:0006520,GO:0006566,GO:0006807,GO:0008150,GO:0008152,GO:0009066,GO:0009987,GO:0019752,GO:0043436,GO:0044237,GO:0044238,GO:0044281,GO:0071704,GO:1901564,GO:1901605	K01754-ko01200 Carbon metabolism;ko01230 Biosynthesis of amino acids;ko00260 Glycine, serine and threonine metabolism;ko00290 Valine, leucine and isoleucine biosynthesis	COG1171-Threonine dehydratase[E]
SMU_540	4159.56	27966.1	-2.74917	3.35975e-74	5.60518e-72	down	dpr	peroxide resistance protein Dpr	-	-	COG0783-DNA-binding ferritin-like protein (oxidative damage protectant)[P]
SMU_541	22.37	68.5	-1.61454	4.6404e-07	2.28732e-06	down	SMU_541	conserved hypothetical protein	-	-	COG4483-Uncharacterized protein conserved in bacteria[S]
SMU_546	782.783	1393.03	-0.831538	1.20968e-06	5.67161e-06	down	SMU_546	putative GTP-binding protein	-	-	COG1217-Predicted membrane GTPase involved in stress response[T]
SMU_231	420.633	893.037	-1.08616	2.12013e-11	1.8591e-10	down	ilvB	acetolactate synthase, large subunit (AHAS)	-	K01652-ko01210 2-Oxocarboxylic acid metabolism;ko01230 Biosynthesis of amino acids;ko00650 Butanoate metabolism;ko00660 C5-Branched dibasic acid metabolism;ko00290 Valine, leucine and isoleucine biosynthesis;ko00770 Pantothenate and CoA biosynthesis	COG0028-Thiamine pyrophosphate-requiring enzymes [acetolactate synthase, pyruvate dehydrogenase (cytochrome), glyoxylate carboligase, phosphonopyruvate decarboxylase][EH]
SMU_232	225.573	466.157	-1.04722	8.6401e-09	5.56189e-08	down	ilvH	acetolactate synthase, small subunit	GO:0003674,GO:0003824,GO:0003984,GO:0005575,GO:0005622,GO:0005623,GO:0005737,GO:0005829,GO:0005948,GO:0006082,GO:0006520,GO:0006549,GO:0006573,GO:0006807,GO:0008150,GO:0008152,GO:0008652,GO:0009058,GO:0009081,GO:0009082,GO:0009097,GO:0009099,GO:0009987,GO:0016053,GO:0016740,GO:0016744,GO:0019752,GO:0032991,GO:0043436,GO:0044237,GO:0044238,GO:0044249,GO:0044281,GO:0044283,GO:0044424,GO:0044444,GO:…	K01653-ko01210 2-Oxocarboxylic acid metabolism;ko01230 Biosynthesis of amino acids;ko00650 Butanoate metabolism;ko00660 C5-Branched dibasic acid metabolism;ko00290 Valine, leucine and isoleucine biosynthesis;ko00770 Pantothenate and CoA biosynthesis	COG0440-Acetolactate synthase, small (regulatory) subunit[E]
SMU_233	457.973	1217.63	-1.41074	5.56748e-22	1.2227e-20	down	ilvC	ketol-acid reductoisomerase	-	K00053-ko01210 2-Oxocarboxylic acid metabolism;ko01230 Biosynthesis of amino acids;ko00290 Valine, leucine and isoleucine biosynthesis;ko00770 Pantothenate and CoA biosynthesis	COG0059-Ketol-acid reductoisomerase[EH]
SMU_2102	345.11	598.13	-0.793403	2.23793e-08	1.34544e-07	down	hisS	histidyl-tRNA synthetase (histidine--tRNA ligase)	-	K01892-ko00970 Aminoacyl-tRNA biosynthesis	COG0124-Histidyl-tRNA synthetase[J]
SMU_1964c	122.87	39.1967	1.64833	6.70311e-11	5.56831e-10	up	SMU_1964c	putative response regulator	-	-	COG2197-Response regulator containing a CheY-like receiver domain and an HTH DNA-binding domain[TK]
SMU_1125c	29.5867	47.54	-0.684195	0.000162604	0.000520854	down	SMU_1125c	conserved hypothetical protein	-	-	COG2813-16S RNA G1207 methylase RsmC[J]
SMU_1251	29.52	65.9233	-1.1591	1.96555e-06	8.82294e-06	down	SMU_1251	conserved hypothetical protein	-	-	COG5506-Uncharacterized conserved protein[S]
SMU_1259	34.6567	9.66333	1.84254	0.000470708	0.00136574	up	SMU_1259	conserved hypothetical protein; possible restriction endonuclease	-	-	-
SMU_434	162.13	92.35	0.811967	0.0217286	0.0429424	up	SMU_434	hypothetical protein	-	-	-
SMU_439	43.0833	18.6533	1.2077	0.000323162	0.000967071	up	SMU_439	putative transcriptional regulator	-	-	-
SMU_128	223.17	394.33	-0.82126	9.14907e-12	8.32566e-11	down	adhB	putative acetoin dehydrogenase (TPP-dependent), E1 component beta subunit	-	K00162-ko01200 Carbon metabolism;ko00010 Glycolysis / Gluconeogenesis;ko00020 Citrate cycle (TCA cycle);ko00620 Pyruvate metabolism;ko04066 HIF-1 signaling pathway;ko04922 Glucagon signaling pathway;ko05230 Central carbon metabolism in cancer	COG0022-Pyruvate/2-oxoglutarate dehydrogenase complex, dehydrogenase (E1) component, eukaryotic type, beta subunit[C]
SMU_942	345.683	196.493	0.814971	0.00550919	0.0126921	up	mvaA	putative hydroxymethylglutaryl-CoA reductase	-	K00054-ko00900 Terpenoid backbone biosynthesis	COG1257-Hydroxymethylglutaryl-CoA reductase[I]
SMU_2072c	608.367	262.767	1.21116	1.76177e-05	6.84866e-05	up	SMU_2072c	conserved hypothetical protein; possible acetyltransferase	-	-	COG3981-Predicted acetyltransferase[R]
SMU_120	195.187	445.513	-1.19061	6.52871e-08	3.67148e-07	down	SMU_120	50S ribosomal protein L28	-	K02902-ko03010 Ribosome	COG0227-Ribosomal protein L28[J]
SMU_t20	30.2	224.273	-2.89264	0.00190521	0.00480989	down	SMU_t20	tRNA-Thr	-	-	-
SMU_t23	73.28	822.357	-3.48827	1.84942e-08	1.12198e-07	down	SMU_t23	tRNA-Gly	-	-	-
SMU_123	882.233	378.653	1.22028	0.000248615	0.000769284	up	SMU_123	DNA polymerase III, alpha subunit	GO:0005575,GO:0005622,GO:0005623,GO:0005737,GO:0044424,GO:0044464	K03763-ko00230 Purine metabolism;ko00240 Pyrimidine metabolism;ko03030 DNA replication;ko03430 Mismatch repair;ko03440 Homologous recombination	COG2176-DNA polymerase III, alpha subunit (gram-positive type)[L]
SMU_127	70.6233	206.597	-1.5486	3.89044e-08	2.23812e-07	down	adhA	putative acetoin dehydrogenase (TPP-dependent), E1 component alpha subunit	-	K00161-ko01200 Carbon metabolism;ko00010 Glycolysis / Gluconeogenesis;ko00020 Citrate cycle (TCA cycle);ko00620 Pyruvate metabolism;ko04066 HIF-1 signaling pathway;ko04922 Glucagon signaling pathway;ko05230 Central carbon metabolism in cancer	COG1071-Pyruvate/2-oxoglutarate dehydrogenase complex, dehydrogenase (E1) component, eukaryotic type, alpha subunit[C]
SMU_1036	125.13	44.05	1.50621	5.3907e-09	3.52686e-08	up	SMU_1036	hypothetical protein	-	-	-
SMU_1035	60.9367	27.87	1.1286	1.12977e-05	4.52106e-05	up	glrA	putative ABC transporter, ATP-binding protein	-	-	COG1131-ABC-type multidrug transport system, ATPase component[V]
SMU_210c	25.4867	90.4767	-1.8278	4.09587e-08	2.34284e-07	down	SMU_210c	hypothetical protein	-	-	-
SMU_1043c	1263.03	760.41	0.732036	2.10502e-06	9.42785e-06	up	SMU_1043c	putative phosphotransacetylase	-	K00625-ko01200 Carbon metabolism;ko00620 Pyruvate metabolism;ko00640 Propanoate metabolism;ko00720 Carbon fixation pathways in prokaryotes;ko00680 Methane metabolism;ko00430 Taurine and hypotaurine metabolism	COG0280-Phosphotransacetylase[C]
SMU_94c	108.993	22.6167	2.26878	2.29635e-05	8.75673e-05	up	SMU_94c	hypothetical protein; putative transposase fragment	-	-	-
SMU_1736	1289.61	743.257	0.795006	0.000217484	0.000681382	up	accC	putative acetyl-CoA carboxylase biotin carboxylase subunit	-	K01961-ko01200 Carbon metabolism;ko01212 Fatty acid metabolism;ko00620 Pyruvate metabolism;ko00640 Propanoate metabolism;ko00720 Carbon fixation pathways in prokaryotes;ko00061 Fatty acid biosynthesis;ko00253 Tetracycline biosynthesis	COG0439-Biotin carboxylase[I]
SMU_1511c	18.8633	31.42	-0.736099	0.000348381	0.00103481	down	SMU_1511c	putative acetyltransferase	-	-	COG0456-Acetyltransferases[R]
SMU_881	515.39	178.47	1.52998	4.84152e-11	4.10708e-10	up	gtfA	sucrose phosphorylase, GtfA	GO:0003674,GO:0003824,GO:0004645,GO:0009018,GO:0016740,GO:0016757,GO:0016758	K00690-ko00500 Starch and sucrose metabolism	-
SMU_1591	681.837	1216.26	-0.83495	3.10105e-07	1.55208e-06	down	ccpA	catabolite control protein A, CcpA	GO:0000976,GO:0001067,GO:0001130,GO:0001216,GO:0001217,GO:0003674,GO:0003676,GO:0003677,GO:0003690,GO:0003700,GO:0005488,GO:0005575,GO:0006355,GO:0008150,GO:0009889,GO:0009890,GO:0009891,GO:0009892,GO:0009893,GO:0010468,GO:0010556,GO:0010557,GO:0010558,GO:0010604,GO:0010605,GO:0010628,GO:0010629,GO:0019219,GO:0019222,GO:0031323,GO:0031324,GO:0031325,GO:0031326,GO:0031327,GO:0031328,GO:0032991,GO:…	-	COG1609-Transcriptional regulators[K]
SMU_1814	77.66	135.743	-0.805638	1.86323e-06	8.38245e-06	down	scnK	putative histidine kinase, ScnK-like protein	-	-	COG5002-Signal transduction histidine kinase[T]
SMU_1637c	726.67	341.11	1.09106	0.000943406	0.00255921	up	SMU_1637c	hypothetical protein	-	-	-
SMU_1744	1025.53	640.783	0.678456	0.00998372	0.0216314	up	fabH	putative 3-oxoacyl-[acyl-carrier-protein] synthase III	-	K00648-ko01212 Fatty acid metabolism;ko00061 Fatty acid biosynthesis	COG0332-3-oxoacyl-[acyl-carrier-protein] synthase III[I]
SMU_1743	46.5133	149.643	-1.68581	8.70652e-05	0.000294932	down	acp	putative acyl carrier protein	GO:0000035,GO:0000036,GO:0003674,GO:0005488,GO:0005575,GO:0005622,GO:0005623,GO:0005737,GO:0005829,GO:0005975,GO:0006082,GO:0006629,GO:0006631,GO:0006633,GO:0006643,GO:0006644,GO:0006664,GO:0006793,GO:0006796,GO:0008150,GO:0008152,GO:0008610,GO:0008654,GO:0009058,GO:0009245,GO:0009247,GO:0009311,GO:0009312,GO:0009987,GO:0016051,GO:0016053,GO:0019637,GO:0019752,GO:0019842,GO:0031177,GO:0032787,GO:…	-	COG0236-Acyl carrier protein[IQ]
SMU_224c	95.6867	49.7733	0.942945	0.00146183	0.00380077	up	SMU_224c	hypothetical protein	-	-	-
SMU_1367c	88.8233	21.6067	2.03946	5.61779e-13	5.79733e-12	up	SMU_1367c	conserved hypothetical protein	-	-	-
SMU_157	1090	460.69	1.24246	3.8088e-05	0.000139401	up	cysE	putative serine acetyltransferase; serine O-acetyltransferase	-	K00640-ko01200 Carbon metabolism;ko01230 Biosynthesis of amino acids;ko00920 Sulfur metabolism;ko00270 Cysteine and methionine metabolism	COG1045-Serine acetyltransferase[E]
SMU_1702c	126.133	253.52	-1.00715	3.32101e-12	3.24325e-11	down	SMU_1702c	putative phosphatase	-	K19302-ko00550 Peptidoglycan biosynthesis	-
SMU_1327c	125.553	59.5867	1.07524	2.63659e-06	1.16522e-05	up	SMU_1327c	conserved hypothetical protein; possible 4Fe-4S ferredoxin	GO:0003674,GO:0003824,GO:0006139,GO:0006725,GO:0006807,GO:0008150,GO:0008152,GO:0008616,GO:0009058,GO:0009116,GO:0009119,GO:0009163,GO:0009987,GO:0016491,GO:0018130,GO:0019438,GO:0034404,GO:0034641,GO:0034654,GO:0042455,GO:0044237,GO:0044238,GO:0044249,GO:0044271,GO:0044281,GO:0044283,GO:0046116,GO:0046483,GO:0052693,GO:0055086,GO:0055114,GO:0071704,GO:1901135,GO:1901137,GO:1901360,GO:1901362,GO:…	-	COG1600-Uncharacterized Fe-S protein[C]
SMU_1261c	173.403	504.093	-1.53956	3.55385e-05	0.000131028	down	SMU_1261c	putative phosphoribosyl-ATP pyrophosphohydrolase	GO:0000105,GO:0000287,GO:0003674,GO:0003824,GO:0004636,GO:0005488,GO:0005575,GO:0005618,GO:0005623,GO:0006082,GO:0006520,GO:0006547,GO:0006725,GO:0006807,GO:0008150,GO:0008152,GO:0008652,GO:0009058,GO:0009605,GO:0009607,GO:0009987,GO:0016053,GO:0016462,GO:0016787,GO:0016817,GO:0016818,GO:0018130,GO:0019438,GO:0019752,GO:0030312,GO:0034641,GO:0040007,GO:0043167,GO:0043169,GO:0043207,GO:0043436,GO:…	K01523-ko01230 Biosynthesis of amino acids;ko00340 Histidine metabolism	-
SMU_1815	89.86	168.027	-0.902939	6.50485e-10	4.75281e-09	down	scnR	putative response regulator; ScnR-like protein	-	-	COG0745-Response regulators consisting of a CheY-like receiver domain and a winged-helix DNA-binding domain[TK]
SMU_1412c	295.863	147.893	1.00037	1.53956e-11	1.36986e-10	up	SMU_1412c	putative ABC transporter, membrane protein subunit and ATP-binding protein	-	-	COG1136-ABC-type antimicrobial peptide transport system, ATPase component[V]
SMU_2047	2295.84	1359.65	0.755783	0.000260652	0.000800616	up	ptsG	putative PTS system, glucose-specific IIABC component	-	K20108-ko00500 Starch and sucrose metabolism;ko02060 Phosphotransferase system (PTS)	COG2190-Phosphotransferase system IIA components[G]
SMU_2042	751.91	395.333	0.92749	4.55058e-05	0.000165041	up	dexA	dextranase precursor	-	-	-
SMU_2040	169.787	54.88	1.62937	7.15776e-11	5.92142e-10	up	treR	putative transcriptional regulator; repressor of the trehalose operon	-	-	COG2188-Transcriptional regulators[K]
SMU_335	250.16	123.373	1.01982	9.70345e-10	6.93797e-09	up	SMU_335	argininosuccinate lyase	GO:0003674,GO:0003824,GO:0004056,GO:0005575,GO:0005622,GO:0005623,GO:0005737,GO:0006082,GO:0006520,GO:0006525,GO:0006526,GO:0006591,GO:0006807,GO:0008150,GO:0008152,GO:0008652,GO:0009058,GO:0009064,GO:0009084,GO:0009987,GO:0016053,GO:0016829,GO:0016840,GO:0016842,GO:0019752,GO:0042450,GO:0043436,GO:0044237,GO:0044238,GO:0044249,GO:0044281,GO:0044283,GO:0044424,GO:0044464,GO:0046394,GO:0071704,GO:…	K01755-ko01230 Biosynthesis of amino acids;ko00250 Alanine, aspartate and glutamate metabolism;ko00220 Arginine biosynthesis	COG0165-Argininosuccinate lyase[E]
SMU_332	400.683	213.353	0.909218	0.0246543	0.0479203	up	SMU_332	conserved hypothetical protein	-	-	-
SMU_1960c	131.587	359.463	-1.44983	3.25383e-17	5.0892e-16	down	SMU_1960c	putative PTS system, mannose-specific IIB component	-	K02794-ko00051 Fructose and mannose metabolism;ko00520 Amino sugar and nucleotide sugar metabolism;ko02060 Phosphotransferase system (PTS)	COG3444-Phosphotransferase system, mannose/fructose/N-acetylgalactosamine-specific component IIB[G]
SMU_1972c	17.89	36.4767	-1.02782	0.00235378	0.00585375	down	SMU_1972c	conserved hypothetical protein	-	-	-
SMU_44	4.23	14.17	-1.74411	0.000232428	0.000727064	down	SMU_44	conserved hypothetical protein; possible DNA mismatch repair protein	GO:0003674,GO:0003676,GO:0003677,GO:0003697,GO:0003824,GO:0005488,GO:0005575,GO:0005622,GO:0005623,GO:0006139,GO:0006259,GO:0006281,GO:0006298,GO:0006725,GO:0006807,GO:0006950,GO:0006974,GO:0008150,GO:0008152,GO:0009987,GO:0016462,GO:0016787,GO:0016817,GO:0016818,GO:0016887,GO:0017111,GO:0032300,GO:0032991,GO:0033554,GO:0034641,GO:0043170,GO:0044237,GO:0044238,GO:0044260,GO:0044424,GO:0044464,GO:…	-	-
SMU_42	84.3667	227.71	-1.43245	1.64454e-06	7.48265e-06	down	SMU_42	conserved hypothetical protein	-	-	COG4823-Abortive infection bacteriophage resistance protein[V]
SMU_41	43.0567	81.11	-0.913643	0.0166292	0.0338329	down	SMU_41	hypothetical protein	-	-	-
SMU_93c	92.4733	17.33	2.41577	0.00299994	0.00728869	up	SMU_93c	hypothetical protein; putative transposase fragment	-	-	-
SMU_1164c	191.717	98.0533	0.967337	7.12099e-05	0.000244532	up	SMU_1164c	putative ABC transporter, ATP-binding protein	-	-	COG1132-ABC-type multidrug transport system, ATPase and permease components[V]
SMU_2078c	216.37	337.49	-0.641344	1.06844e-08	6.68442e-08	down	SMU_2078c	conserved hypothetical protein	GO:0000966,GO:0000967,GO:0005575,GO:0005622,GO:0005623,GO:0005737,GO:0005829,GO:0006139,GO:0006364,GO:0006396,GO:0006725,GO:0006807,GO:0008150,GO:0008152,GO:0009987,GO:0010467,GO:0016070,GO:0016072,GO:0022613,GO:0034470,GO:0034471,GO:0034641,GO:0034660,GO:0042254,GO:0043170,GO:0044085,GO:0044237,GO:0044238,GO:0044424,GO:0044444,GO:0044464,GO:0046483,GO:0071704,GO:0071840,GO:0090304,GO:1901360	-	COG0816-Predicted endonuclease involved in recombination (possible Holliday junction resolvase in Mycoplasmas and B. subtilis)[L]
SMU_593	83.1933	212.563	-1.35335	1.6206e-18	2.89682e-17	down	furR	putative ferric uptake regulator protein FurR	-	-	COG0735-Fe2+/Zn2+ uptake regulation proteins[P]
SMU_595	179.72	96.13	0.902692	0.023981	0.0469305	up	pyrD	putative dihydroorotate dehydrogenase; dihydroorotate oxidase	GO:0003674,GO:0003824,GO:0004152,GO:0005575,GO:0005622,GO:0005623,GO:0005737,GO:0006139,GO:0006206,GO:0006207,GO:0006725,GO:0006807,GO:0008150,GO:0008152,GO:0009058,GO:0009112,GO:0009987,GO:0016491,GO:0016627,GO:0016635,GO:0018130,GO:0019856,GO:0034641,GO:0044237,GO:0044238,GO:0044249,GO:0044271,GO:0044281,GO:0044424,GO:0044464,GO:0046112,GO:0046483,GO:0055086,GO:0055114,GO:0071704,GO:0072527,GO:…	K00226-ko00240 Pyrimidine metabolism	COG0167-Dihydroorotate dehydrogenase[F]
SMU_594	1.53667	8.8	-2.5177	0.0117238	0.0249526	down	SMU_594	hypothetical protein	-	-	-
SMU_843	192.797	365.967	-0.924632	2.24222e-27	6.41274e-26	down	SMU_843	conserved hypothetical protein	-	-	COG2843-Putative enzyme of poly-gamma-glutamate biosynthesis (capsule formation)[M]
SMU_841	185.85	327.093	-0.815564	5.32656e-12	4.98307e-11	down	SMU_841	putative aminotransferase	-	K04487-ko00730 Thiamine metabolism;ko04122 Sulfur relay system	COG1104-Cysteine sulfinate desulfinase/cysteine desulfurase and related enzymes[E]
SMU_115	26.3967	4.65667	2.50299	2.4416e-05	9.2753e-05	up	SMU_115	putative PTS system, fructose-specific IIA component	-	K02768-ko00051 Fructose and mannose metabolism;ko02060 Phosphotransferase system (PTS)	COG1762-Phosphotransferase system mannitol/fructose-specific IIA domain (Ntr-type)[GT]
SMU_114	54.15	11.6533	2.21622	5.29631e-14	6.0938e-13	up	SMU_114	putative PTS system, fructose-specific IIBC component	-	K02769-ko00051 Fructose and mannose metabolism;ko02060 Phosphotransferase system (PTS)	COG1299-Phosphotransferase system, fructose-specific IIC component[G]
SMU_t34	55.4833	889.55	-4.00295	0.000972677	0.00262793	down	SMU_t34	tRNA-Ser	-	-	-
SMU_116	35.0067	5.39	2.69927	1.08245e-13	1.21065e-12	up	lacD2	tagatose 1,6-aldolase	GO:0003674,GO:0003824,GO:0006082,GO:0006790,GO:0008150,GO:0008152,GO:0009056,GO:0009987,GO:0016054,GO:0016829,GO:0016830,GO:0016832,GO:0044237,GO:0044248,GO:0044273,GO:0044281,GO:0044282,GO:0061595,GO:0071704,GO:1901135,GO:1901136,GO:1901575,GO:1902776,GO:1902777	K01635-ko00052 Galactose metabolism;ko02024 Quorum sensing	COG3684-Tagatose-1,6-bisphosphate aldolase[G]
SMU_t32	36.6167	942.01	-4.68517	2.12856e-23	5.13419e-22	down	SMU_t32	tRNA-Gln	-	-	-
SMU_110	24.9133	46.4867	-0.899899	0.00104536	0.00280539	down	mutR	putative transcriptional regulator MutR	-	-	-
SMU_t31	64.2867	670.493	-3.38263	2.90006e-06	1.27602e-05	down	SMU_t31	tRNA-His	-	-	-
SMU_448	37.31	82.4433	-1.14384	0.00169949	0.0043453	down	SMU_448	hypothetical protein	-	-	-
SMU_t38	48.7867	237.38	-2.28264	8.69153e-05	0.000294923	down	SMU_t38	tRNA-Gln	-	-	-
SMU_t39	19.5667	97.4033	-2.31557	0.00214858	0.00538354	down	SMU_t39	tRNA-Tyr	-	-	-
SMU_1930	435.73	659.683	-0.598339	3.34252e-06	1.45157e-05	down	lemA	putative cytoplasmic membrane protein; LemA-like protein	-	-	COG1704-Uncharacterized conserved protein[S]
SMU_939	246.147	129.657	0.924822	3.80671e-05	0.000139401	up	SMU_939	putative dehydrogenase (FMN-dependent family protein)	GO:0003674,GO:0003824,GO:0004452,GO:0006629,GO:0006720,GO:0008150,GO:0008152,GO:0008299,GO:0008610,GO:0009058,GO:0009987,GO:0016853,GO:0016860,GO:0016863,GO:0044237,GO:0044238,GO:0044249,GO:0044255,GO:0071704,GO:1901576	K01823-ko00900 Terpenoid backbone biosynthesis	COG1304-L-lactate dehydrogenase (FMN-dependent) and related alpha-hydroxy acid dehydrogenases[C]
SMU_938	355.927	182.357	0.964817	0.000112066	0.000370225	up	SMU_938	putative phosphomevalonate kinase	-	K00938-ko00900 Terpenoid backbone biosynthesis	COG1577-Mevalonate kinase[I]
SMU_689	397.91	244.293	0.703828	0.000814037	0.00226034	up	SMU_689	hypothetical protein	-	-	COG3757-Lyzozyme M1 (1,4-beta-N-acetylmuramidase)[M]
SMU_2049c	775.993	438.623	0.823062	0.000949116	0.00257122	up	SMU_2049c	conserved hypothetical protein	GO:0000154,GO:0001510,GO:0003674,GO:0003824,GO:0006139,GO:0006364,GO:0006396,GO:0006725,GO:0006807,GO:0008150,GO:0008152,GO:0008168,GO:0008170,GO:0008173,GO:0008649,GO:0008757,GO:0009451,GO:0009987,GO:0010467,GO:0016070,GO:0016072,GO:0016436,GO:0016740,GO:0016741,GO:0022613,GO:0031167,GO:0032259,GO:0034470,GO:0034641,GO:0034660,GO:0042254,GO:0043170,GO:0043412,GO:0043414,GO:0044085,GO:0044237,GO:…	-	COG1385-Uncharacterized protein conserved in bacteria[S]
SMU_1028	65.04	33.28	0.966672	0.00960038	0.0209368	up	SMU_1028	putative hydrolase or acyltransferase	-	-	COG0596-Predicted hydrolases or acyltransferases (alpha/beta hydrolase superfamily) [R]
SMU_1026	31.1967	10.1767	1.61613	0.00590739	0.0134241	up	SMU_1026	hypothetical protein	-	-	-
SMU_1021	834.553	180.843	2.20626	2.01345e-37	9.1612e-36	up	cilA	putative citrate lyase, alfa subunit	-	K01643-ko02020 Two-component system	COG3051-Citrate lyase, alpha subunit[C]
SMU_1020	762	157.237	2.27685	4.1783e-28	1.30703e-26	up	cilB	putative citrate lyase CilB, citryl-CoA lyase, beta subunit	-	K01644-ko02020 Two-component system	COG2301-Citrate lyase beta subunit[G]
SMU_1023	872.06	212.897	2.03427	2.70826e-28	8.60626e-27	up	pycB	putative pyruvate carboxylase/oxaloacetate decarboxylase, alpha subunit	-	K01571-ko00620 Pyruvate metabolism	COG5016-Pyruvate/oxaloacetate carboxyltransferase[C]
SMU_1022	983.1	171.54	2.51879	9.03296e-17	1.33955e-15	up	citG2	conserved hypothetical protein, CitG-like protein	-	K05964-ko02020 Two-component system	COG3697-Phosphoribosyl-dephospho-CoA transferase (holo-ACP synthetase)[HI]
SMU_1681c	447.557	814.347	-0.863573	0.000114566	0.000377862	down	SMU_1681c	conserved hypothetical protein	-	-	-
SMU_1811	33.46	14.29	1.22743	8.65582e-05	0.00029421	up	scnF	putative bacteriocin component ScnF-like protein, putative ABC transporter, ATP-binding protein	-	K20459-ko02010 ABC transporters	COG1131-ABC-type multidrug transport system, ATPase component[V]
SMU_1832	81.3967	249.053	-1.61341	4.84086e-06	2.062e-05	down	SMU_1832	hypothetical protein	-	-	-
SMU_1965c	74.9233	26.69	1.48912	1.90342e-07	9.7709e-07	up	SMU_1965c	putative histidine kinase	-	-	COG4585-Signal transduction histidine kinase[T]
SMU_429c	45.35	19.0133	1.25409	0.00267713	0.00658429	up	SMU_429c	hypothetical protein	-	-	-
SMU_1115	2398.65	12669.5	-2.40107	1.54082e-23	3.76186e-22	down	ldh	lactate dehydrogenase	-	K00016-ko00010 Glycolysis / Gluconeogenesis;ko00620 Pyruvate metabolism;ko00640 Propanoate metabolism;ko00270 Cysteine and methionine metabolism;ko04922 Glucagon signaling pathway	COG0039-Malate/lactate dehydrogenases[C]
SMU_1117	250.86	1189.35	-2.24522	1.28417e-11	1.15287e-10	down	naoX	NADH oxidase (H2O-forming)	-	-	COG0446-Uncharacterized NAD(FAD)-dependent dehydrogenases[R]
SMU_405c	25.1333	79.4467	-1.66038	8.53904e-14	9.65828e-13	down	SMU_405c	putative transcriptional regulator	-	-	-
SMU_1139c	157.417	82.42	0.933522	0.000102435	0.000340655	up	SMU_1139c	conserved hypothetical protein; possible methylase	-	-	COG0144-tRNA and rRNA cytosine-C5-methylases[J]
SMU_1988c	57.76	254.747	-2.14092	9.67613e-07	4.59043e-06	down	SMU_1988c	putative DNA binding protein	-	-	COG4699-Uncharacterized protein conserved in bacteria[S]
SMU_603	133.69	208.467	-0.640925	3.11957e-05	0.000116518	down	murF	putative D-Ala-D-Ala adding enzyme; UDP-N-acetylmuramoylalanyl-D-glutamyl-2,6- diaminopimelate-D-alanyl-D-alanyl ligase pentapeptide synthase	-	K01929-ko00300 Lysine biosynthesis;ko00550 Peptidoglycan biosynthesis;ko01502 Vancomycin resistance	COG0770-UDP-N-acetylmuramyl pentapeptide synthase[M]
SMU_602	223.697	664.87	-1.57153	6.99066e-29	2.32837e-27	down	SMU_602	putative sodium-dependent transporter	-	-	COG0385-Predicted Na+-dependent transporter[R]
SMU_1260c	6.72667	29.6167	-2.13845	0.000423665	0.00124366	down	SMU_1260c	conserved hypothetical protein	-	-	COG3599-Cell division initiation protein[D]
SMU_1763c	198.69	127.117	0.644366	0.0382481	0.070509	up	SMU_1763c	conserved hypothetical protein	-	-	-
SMU_1781	185.843	612.677	-1.72104	2.40105e-31	8.90166e-30	down	SMU_1781	conserved hypothetical protein	-	-	COG3557-Uncharacterized domain/protein associated with RNAses G and E[J]
SMU_1991	451.627	267.103	0.757733	0.000499647	0.00143927	up	pbp1b	putative membrane carboxypeptidase, penicillin-binding protein 1b	-	K03693-ko00550 Peptidoglycan biosynthesis;ko01501 beta-Lactam resistance	COG0744-Membrane carboxypeptidase (penicillin-binding protein)[M]
SMU_994	768.42	427.47	0.846072	1.51903e-07	8.00287e-07	up	rnh	putative ribonuclease HII	GO:0003674,GO:0003824,GO:0004518,GO:0004519,GO:0004521,GO:0004523,GO:0004540,GO:0005575,GO:0005622,GO:0005623,GO:0006139,GO:0006259,GO:0006260,GO:0006261,GO:0006271,GO:0006273,GO:0006281,GO:0006298,GO:0006401,GO:0006725,GO:0006807,GO:0006950,GO:0006974,GO:0008150,GO:0008152,GO:0009056,GO:0009057,GO:0009058,GO:0009059,GO:0009987,GO:0016070,GO:0016787,GO:0016788,GO:0016891,GO:0016893,GO:0019439,GO:…	K03470-ko03030 DNA replication	COG0164-Ribonuclease HII[L]
SMU_996	350.82	157.683	1.1537	0.0138646	0.0287036	up	SMU_996	putative ABC transporter, permease protein; possible ferrichrome transport system	-	K02015-ko02010 ABC transporters	COG4605-ABC-type enterochelin transport system, permease component[P]
SMU_859	497.697	240.057	1.05189	4.19955e-12	4.00357e-11	up	pyrA	putative carbamoyl phosphate synthetase, small subunit	GO:0000050,GO:0005575,GO:0005622,GO:0005623,GO:0005737,GO:0005951,GO:0006082,GO:0006520,GO:0006525,GO:0006526,GO:0006807,GO:0008150,GO:0008152,GO:0008652,GO:0009058,GO:0009064,GO:0009084,GO:0009987,GO:0016053,GO:0019627,GO:0019752,GO:0032991,GO:0034641,GO:0043436,GO:0043603,GO:0043604,GO:0044237,GO:0044238,GO:0044249,GO:0044271,GO:0044281,GO:0044283,GO:0044424,GO:0044444,GO:0044464,GO:0046394,GO:…	K01956-ko00240 Pyrimidine metabolism;ko00250 Alanine, aspartate and glutamate metabolism	COG0505-Carbamoylphosphate synthase small subunit[EF]
SMU_1577c	4.50667	13.3933	-1.57138	0.000719813	0.00201548	down	SMU_1577c	conserved hypothetical protein	-	-	-
SMU_1404c	246.217	118.023	1.06086	0.0458168	0.0827697	up	SMU_1404c	conserved hypothetical protein	-	-	COG1518-Uncharacterized protein predicted to be involved in DNA repair[L]
SMU_1792c	308.237	151.357	1.02609	0.0264194	0.050711	up	SMU_1792c	hypothetical protein	-	-	-
SMU_1339	6.37333	10.8333	-0.765357	0.0252941	0.0488039	down	bacD	putative bacitracin synthetase	-	-	COG1020-Non-ribosomal peptide synthetase modules and related proteins[Q]
SMU_591c	21.1867	5.58667	1.9231	0.000137531	0.000446251	up	SMU_591c	hypothetical protein	-	-	-
SMU_2066c	462.027	255.457	0.854898	0.00254306	0.00629187	up	SMU_2066c	putative transmembrane protein	-	-	COG4485-Predicted membrane protein[S]
SMU_1791c	576.11	151.49	1.92712	6.56462e-07	3.16684e-06	up	SMU_1791c	conserved hypothetical protein	-	-	COG1323-Predicted nucleotidyltransferase[R]
SMU_326	329.21	185.897	0.824507	0.00257818	0.00636439	up	SMU_326	conserved hypothetical protein	-	-	-
SMU_327	550.59	271.753	1.01868	0.0010106	0.00271572	up	SMU_327	putative DNA repair protein	-	-	COG1066-Predicted ATP-dependent serine protease[O]
SMU_205c	5.53667	30.14	-2.44459	1.76683e-08	1.08171e-07	down	SMU_205c	hypothetical protein	-	-	-
SMU_2046c	81.4533	144.157	-0.823592	2.97336e-14	3.48109e-13	down	SMU_2046c	conserved hypothetical protein	-	K06896-ko00500 Starch and sucrose metabolism	COG3568-Metal-dependent hydrolase[R]
SMU_1172c	526.29	238.247	1.1434	0.000310084	0.000934923	up	SMU_1172c	conserved hypothetical protein	-	-	COG1878-Predicted metal-dependent hydrolase[R]
SMU_t41	0.79	19.7133	-4.64118	0.00172858	0.00440842	down	SMU_t41	tRNA-Pro	-	-	-
SMU_219	7.44	26.5	-1.83262	0.00157904	0.0040633	down	SMU_219	hypothetical protein	-	-	-
SMU_1442c	242.83	634.53	-1.38574	6.23957e-19	1.15663e-17	down	SMU_1442c	conserved hypothetical protein	GO:0005575,GO:0005622,GO:0005623,GO:0005737,GO:0005829,GO:0044424,GO:0044444,GO:0044464	-	COG4808-Uncharacterized protein conserved in bacteria[S]
SMU_r06	14.3367	134.853	-3.23361	3.04099e-08	1.8012e-07	down	SMU_r06	5S ribosomal RNA	-	-	-
SMU_1012c	32.1033	3.36	3.25619	4.09182e-13	4.31149e-12	up	SMU_1012c	putative transcriptional regulator	-	-	COG1802-Transcriptional regulators[K]
SMU_2058	138.697	53.1767	1.38307	7.3821e-08	4.10527e-07	up	SMU_2058	putative transcriptional regulator	-	-	COG0789-Predicted transcriptional regulators[K]
SMU_858	522.777	210.347	1.31343	1.3783e-09	9.78493e-09	up	pyrB	putative aspartate transcarbamoylase	GO:0003674,GO:0003824,GO:0004070,GO:0005575,GO:0005622,GO:0005623,GO:0005737,GO:0006139,GO:0006220,GO:0006221,GO:0006725,GO:0006753,GO:0006793,GO:0006796,GO:0006807,GO:0008150,GO:0008152,GO:0009058,GO:0009117,GO:0009165,GO:0009218,GO:0009220,GO:0009259,GO:0009260,GO:0009987,GO:0016740,GO:0016741,GO:0016743,GO:0018130,GO:0019438,GO:0019637,GO:0019693,GO:0034641,GO:0034654,GO:0044237,GO:0044238,GO:…	K00609-ko00240 Pyrimidine metabolism;ko00250 Alanine, aspartate and glutamate metabolism	COG0540-Aspartate carbamoyltransferase, catalytic chain[F]
SMU_589	1516.44	11660.5	-2.94286	6.12896e-11	5.11257e-10	down	SMU_589	putative DNA-binding protein	-	-	COG0776-Bacterial nucleoid DNA-binding protein[L]
SMU_854	444.097	256.27	0.793209	0.000391595	0.0011529	up	SMU_854	putative pseudouridylate synthase	GO:0000154,GO:0000455,GO:0001522,GO:0003674,GO:0003824,GO:0005575,GO:0005622,GO:0005623,GO:0005737,GO:0005829,GO:0006139,GO:0006364,GO:0006396,GO:0006725,GO:0006807,GO:0008150,GO:0008152,GO:0009451,GO:0009982,GO:0009987,GO:0010467,GO:0016070,GO:0016072,GO:0016853,GO:0016866,GO:0022613,GO:0031118,GO:0034470,GO:0034641,GO:0034660,GO:0042254,GO:0043170,GO:0043412,GO:0044085,GO:0044237,GO:0044238,GO:…	-	COG0564-Pseudouridylate synthases, 23S RNA-specific[J]
SMU_855	788.83	433.597	0.863361	0.00085881	0.00236633	up	SMU_855	conserved hypothetical protein	-	-	COG0398-Uncharacterized conserved protein[S]
SMU_857	1041.83	579.62	0.845945	0.0035386	0.00850454	up	SMU_857	putative uracil permease	-	-	COG2233-Xanthine/uracil permeases[F]
SMU_852	226.76	133.53	0.764002	0.00172282	0.00439933	up	SMU_852	putative transcriptional regulator; CpsY-like protein	-	-	COG0583-Transcriptional regulator[K]
SMU_853	171.157	84.5567	1.01733	0.00849496	0.0187922	up	lspA	putative lipoprotein signal peptidase	GO:0005575,GO:0005623,GO:0005886,GO:0016020,GO:0044464,GO:0071944	K03101-ko03060 Protein export	COG0597-Lipoprotein signal peptidase[MU]
SMU_1755c	1229.57	774.583	0.666658	0.0329621	0.0617885	up	SMU_1755c	conserved hypothetical protein	-	-	COG1518-Uncharacterized protein predicted to be involved in DNA repair[L]
SMU_450	939.377	564.587	0.734509	0.0103151	0.0222053	up	proA	putative gamma-glutamyl phosphate reductase	GO:0003674,GO:0003824,GO:0004350,GO:0008150,GO:0008152,GO:0016491,GO:0016620,GO:0016903,GO:0055114	K00147-ko01230 Biosynthesis of amino acids;ko00330 Arginine and proline metabolism;ko00332 Carbapenem biosynthesis	COG0014-Gamma-glutamyl phosphate reductase[E]
SMU_100	19.4733	38.83	-0.995672	7.2199e-06	2.9926e-05	down	SMU_100	putative sorbose PTS system, IIB component	-	K02794-ko00051 Fructose and mannose metabolism;ko00520 Amino sugar and nucleotide sugar metabolism;ko02060 Phosphotransferase system (PTS)	COG3444-Phosphotransferase system, mannose/fructose/N-acetylgalactosamine-specific component IIB[G]
SMU_454	94.0167	35.07	1.42268	0.0106385	0.0227821	up	ftsL	putative cell division protein	-	-	COG4839-Protein required for the initiation of cell division[D]
SMU_456	593.16	317.833	0.900151	0.00578259	0.0131854	up	mraY	putative undecaprenyl-phosphate-UDP-MurNAc-pentapeptide transferase	-	K01000-ko00550 Peptidoglycan biosynthesis;ko01502 Vancomycin resistance	COG0472-UDP-N-acetylmuramyl pentapeptide phosphotransferase/UDP-N-acetylglucosamine-1-phosphate transferase[M]
SMU_458	165.82	342.97	-1.04846	6.04731e-13	6.1769e-12	down	SMU_458	putative ATP-dependent RNA helicase	GO:0000166,GO:0003674,GO:0003676,GO:0003723,GO:0003724,GO:0003824,GO:0004004,GO:0004386,GO:0005488,GO:0005524,GO:0005575,GO:0005622,GO:0005623,GO:0005737,GO:0006139,GO:0006725,GO:0006807,GO:0006950,GO:0008026,GO:0008144,GO:0008150,GO:0008152,GO:0008186,GO:0009266,GO:0009295,GO:0009409,GO:0009628,GO:0009987,GO:0010501,GO:0016070,GO:0016462,GO:0016787,GO:0016817,GO:0016818,GO:0016887,GO:0017076,GO:…	-	COG0513-Superfamily II DNA and RNA helicases[LKJ]
SMU_459	62.7433	112.933	-0.847937	0.000351485	0.00104095	down	SMU_459	putative ABC transporter, amino acid binding protein	-	-	COG0834-ABC-type amino acid transport/signal transduction systems, periplasmic component/domain[ET]
SMU_922	525.29	237.167	1.14721	7.52738e-12	6.91276e-11	up	SMU_922	putative ABC transporter, ATP-binding protein	-	-	COG1132-ABC-type multidrug transport system, ATPase and permease components[V]
SMU_690	294.85	156.393	0.914802	0.000464589	0.00134994	up	SMU_690	hypothetical protein	-	-	-
SMU_696	636.987	331.76	0.941123	0.00038666	0.00114005	up	SMU_696	putative cytidylate kinase	GO:0003674,GO:0003824,GO:0004127,GO:0004592,GO:0005575,GO:0005622,GO:0005623,GO:0005737,GO:0005829,GO:0006082,GO:0006139,GO:0006520,GO:0006573,GO:0006575,GO:0006725,GO:0006732,GO:0006753,GO:0006766,GO:0006767,GO:0006793,GO:0006796,GO:0006807,GO:0008150,GO:0008152,GO:0009058,GO:0009081,GO:0009108,GO:0009110,GO:0009117,GO:0009123,GO:0009165,GO:0009987,GO:0015939,GO:0015940,GO:0016053,GO:0016301,GO:…	K00945-ko00240 Pyrimidine metabolism	COG0283-Cytidylate kinase[F]
SMU_697	1442.95	561.353	1.36204	2.38827e-11	2.06983e-10	up	SMU_697	putative translation initiation factor IF3	GO:0003674,GO:0003676,GO:0003723,GO:0003743,GO:0005488,GO:0005575,GO:0005622,GO:0005623,GO:0005737,GO:0005829,GO:0006412,GO:0006413,GO:0006518,GO:0006807,GO:0006996,GO:0008135,GO:0008150,GO:0008152,GO:0009058,GO:0009059,GO:0009987,GO:0010467,GO:0016020,GO:0016043,GO:0019538,GO:0022411,GO:0032790,GO:0032984,GO:0032988,GO:0034641,GO:0034645,GO:0043021,GO:0043022,GO:0043043,GO:0043170,GO:0043603,GO:…	-	COG0290-Translation initiation factor 3 (IF-3)[J]
SMU_695	592.103	324.57	0.867319	0.012013	0.0254549	up	SMU_695	conserved hypothetical protein	-	-	-
SMU_924	319.19	1556.91	-2.2862	1.77611e-41	9.87714e-40	down	tpx	thiol peroxidase	-	-	COG2077-Peroxiredoxin[O]
SMU_698	828.31	292.83	1.50011	0.00734251	0.0164426	up	SMU_698	50S ribosomal protein L35	GO:0003674,GO:0003735,GO:0005198,GO:0005575,GO:0005622,GO:0005623,GO:0005737,GO:0005829,GO:0005840,GO:0015934,GO:0022625,GO:0022626,GO:0032991,GO:0043226,GO:0043228,GO:0043229,GO:0043232,GO:0044391,GO:0044422,GO:0044424,GO:0044444,GO:0044445,GO:0044446,GO:0044464,GO:1990904	K02916-ko03010 Ribosome	COG0291-Ribosomal protein L35[J]
SMU_699	3274.41	1713.98	0.933888	0.0219402	0.0433178	up	SMU_699	50S ribosomal protein L20	GO:0000027,GO:0003674,GO:0003735,GO:0005198,GO:0005575,GO:0005622,GO:0005623,GO:0005737,GO:0005829,GO:0005840,GO:0006996,GO:0008150,GO:0009987,GO:0015934,GO:0016043,GO:0022607,GO:0022613,GO:0022618,GO:0022625,GO:0022626,GO:0032991,GO:0034622,GO:0042254,GO:0042255,GO:0042273,GO:0043226,GO:0043228,GO:0043229,GO:0043232,GO:0043933,GO:0044085,GO:0044391,GO:0044422,GO:0044424,GO:0044444,GO:0044445,GO:…	K02887-ko03010 Ribosome	COG0292-Ribosomal protein L20[J]
SMU_1939c	115.77	65.5133	0.821401	0.00440329	0.0103799	up	SMU_1939c	putative ABC transporter, ATP-binding protein	-	K02071-ko02010 ABC transporters	COG1135-ABC-type metal ion transport system, ATPase component[P]
SMU_925	89.4367	266.617	-1.57583	4.68628e-14	5.45461e-13	down	SMU_925	hypothetical protein	-	K20341-ko02024 Quorum sensing	-
SMU_1586	302.017	486.417	-0.687564	1.0865e-05	4.36781e-05	down	syt1	putative threonyl-tRNA synthetase	GO:0003674,GO:0003824,GO:0004812,GO:0004829,GO:0005575,GO:0005622,GO:0005623,GO:0005737,GO:0006082,GO:0006139,GO:0006399,GO:0006412,GO:0006418,GO:0006435,GO:0006518,GO:0006520,GO:0006725,GO:0006807,GO:0008150,GO:0008152,GO:0009058,GO:0009059,GO:0009987,GO:0010467,GO:0016070,GO:0016874,GO:0016875,GO:0019538,GO:0019752,GO:0034641,GO:0034645,GO:0034660,GO:0043038,GO:0043039,GO:0043043,GO:0043170,GO:…	K01868-ko00970 Aminoacyl-tRNA biosynthesis	COG0441-Threonyl-tRNA synthetase[J]
SMU_1900	66.06	15.8267	2.06142	1.59743e-05	6.2707e-05	up	SMU_1900	conserved hypothetical protein	-	K20345-ko02024 Quorum sensing	-
SMU_1340	5.31667	11.3133	-1.08943	0.00398796	0.00948207	down	bacA2	putative surfactin synthetase	-	-	COG1020-Non-ribosomal peptide synthetase modules and related proteins[Q]
SMU_1342	1.90333	5.89667	-1.63137	6.76243e-05	0.000233421	down	bacA1	putative bacitracin synthetase 1; BacA	-	-	COG1020-Non-ribosomal peptide synthetase modules and related proteins[Q]
SMU_1349	181.84	307.55	-0.758151	0.0186796	0.0376668	down	SMU_1349	hypothetical protein	-	-	-
SMU_92c	15.4667	0.0001	17.2388	0.000951023	0.0025729	up	SMU_92c	hypothetical protein; putative transposase fragment	-	-	-
SMU_1660c	195	63.9533	1.60838	4.35809e-06	1.86429e-05	up	SMU_1660c	conserved hypothetical protein	GO:0003674,GO:0005488,GO:0005515,GO:0042802	-	COG4467-Uncharacterized protein conserved in bacteria[S]
SMU_1070c	37.4567	126.637	-1.7574	6.48844e-06	2.71754e-05	down	SMU_1070c	conserved hypothetical protein	-	-	COG3279-Response regulator of the LytR/AlgR family[KT]
SMU_1692	192.46	675.56	-1.81153	1.13098e-27	3.37943e-26	down	pflA	pyruvate-formate lyase activating enzyme	GO:0005575,GO:0005622,GO:0005623,GO:0005737,GO:0044424,GO:0044464	-	COG1180-Pyruvate-formate lyase-activating enzyme[O]
SMU_1168	98.9633	55.3967	0.837095	0.0145224	0.0299078	up	SMU_1168	putative transcriptional regulator	-	-	-
SMU_1773c	6.77	17.2767	-1.3516	0.0492423	0.0880992	down	SMU_1773c	hypothetical protein	-	-	-
SMU_1645	209.147	600.473	-1.52159	4.26514e-15	5.47359e-14	down	SMU_1645	putative tellurite resistance protein	-	-	COG3615-Uncharacterized protein/domain, possibly involved in tellurite resistance[P]
SMU_1569	189.533	72.0367	1.39565	5.14965e-05	0.000183119	up	malF	putative maltose/maltodextrin ABC transporter, permease protein MalF	-	K15771-ko02010 ABC transporters	COG1175-ABC-type sugar transport systems, permease components[G]
SMU_1560	53.9367	89.19	-0.725616	0.00185675	0.00470745	down	SMU_1560	conserved hypothetical protein; possible membrane protein	-	-	COG2510-Predicted membrane protein[S]
SMU_1561	228.953	354.963	-0.632616	0.000716079	0.00200783	down	trkB	putative potassium uptake system protein TrkB	-	-	COG0569-K+ transport systems, NAD-binding component[P]
SMU_1562	278.44	465.747	-0.742179	6.3143e-05	0.000219848	down	trk	putative potassium uptake protein TrkA	-	-	COG0569-K+ transport systems, NAD-binding component[P]
SMU_1563	754.813	1199.26	-0.667957	6.71203e-09	4.36282e-08	down	pacL	putative cation-transporting P-type ATPase PacL	-	-	COG0474-Cation transport ATPase[P]
SMU_1564	620.437	228.007	1.44421	1.45269e-06	6.70111e-06	up	glgP	putative glycogen phosphorylase	-	K00688-ko00500 Starch and sucrose metabolism;ko04910 Insulin signaling pathway;ko04922 Glucagon signaling pathway;ko04931 Insulin resistance	COG0058-Glucan phosphorylase[G]
SMU_1566	241.287	472.123	-0.968416	8.66004e-10	6.23647e-09	down	malR	putative maltose operon transcriptional repressor	-	-	COG1609-Transcriptional regulators[K]
SMU_1463c	142.29	86.4867	0.718285	0.0216362	0.0428444	up	SMU_1463c	conserved hypothetical protein	GO:0005575,GO:0005622,GO:0005623,GO:0005737,GO:0044424,GO:0044464	-	COG0327-Uncharacterized conserved protein[S]
SMU_1958c	1203.73	2161.74	-0.844683	1.62033e-14	1.95416e-13	down	SMU_1958c	putative PTS system, mannose-specific IIC component	-	K02795-ko00051 Fructose and mannose metabolism;ko00520 Amino sugar and nucleotide sugar metabolism;ko02060 Phosphotransferase system (PTS)	COG3715-Phosphotransferase system, mannose/fructose/N-acetylgalactosamine-specific component IIC[G]
SMU_840c	303.107	2160.22	-2.83328	2.36471e-93	5.26016e-91	down	SMU_840c	hypothetical protein	-	-	-
SMU_1365c	5.81667	1.82667	1.67098	0.00234868	0.00584834	up	SMU_1365c	hypothetical protein; possible permease	-	-	-
SMU_1935c	147.263	86.2	0.772638	0.00523358	0.012155	up	SMU_1935c	conserved hypothetical protein	-	-	COG4720-Predicted membrane protein[S]
SMU_1942c	40.3367	152.45	-1.91817	2.29427e-14	2.71782e-13	down	SMU_1942c	putative amino acid binding protein	-	-	COG0834-ABC-type amino acid transport/signal transduction systems, periplasmic component/domain[ET]
SMU_2149c	230.853	132.7	0.798808	0.00117873	0.00312146	up	SMU_2149c	putative ABC transporter, ATP-binding protein; possible cobalt transport system	GO:0003674,GO:0005215,GO:0005575,GO:0005623,GO:0005886,GO:0006810,GO:0006811,GO:0006820,GO:0006855,GO:0008150,GO:0008509,GO:0008514,GO:0015075,GO:0015238,GO:0015711,GO:0015893,GO:0016020,GO:0022857,GO:0032217,GO:0032218,GO:0034220,GO:0035461,GO:0042221,GO:0042493,GO:0044464,GO:0050896,GO:0051179,GO:0051180,GO:0051234,GO:0055085,GO:0071702,GO:0071705,GO:0071944,GO:0090482,GO:0098656	K16787-ko02010 ABC transporters	COG1122-ABC-type cobalt transport system, ATPase component[P]
SMU_1872c	132.917	301.53	-1.18178	1.23935e-11	1.11765e-10	down	SMU_1872c	conserved hypothetical protein	-	-	-
SMU_919c	336.33	62.1433	2.43621	1.00907e-27	3.06086e-26	up	SMU_919c	putative ATPase, confers aluminum resistance	-	K06920-ko00790 Folate biosynthesis	COG0603-Predicted PP-loop superfamily ATPase[R]
SMU_1013c	180.917	15.1333	3.57952	1.3261e-32	5.1055e-31	up	SMU_1013c	putative Mg2+/citrate transporter	-	-	COG2851-H+/citrate symporter[C]
SMU_1470c	86.4567	32.5833	1.40784	0.00119777	0.00316352	up	SMU_1470c	conserved hypothetical protein	-	-	COG4832-Uncharacterized conserved protein[S]
SMU_1303c	410.427	246.523	0.7354	0.000319412	0.000958715	up	SMU_1303c	putative dipeptidase	-	-	COG4690-Dipeptidase[E]
SMU_262	16.29	2.73667	2.57349	1.87766e-07	9.66342e-07	up	otcA	putative ornithine carbamoyltransferase	GO:0000050,GO:0003674,GO:0003824,GO:0004585,GO:0005575,GO:0005622,GO:0005623,GO:0005737,GO:0006082,GO:0006520,GO:0006525,GO:0006526,GO:0006591,GO:0006807,GO:0008150,GO:0008152,GO:0008652,GO:0009058,GO:0009064,GO:0009084,GO:0009987,GO:0016053,GO:0016740,GO:0016741,GO:0016743,GO:0019627,GO:0019752,GO:0034641,GO:0042450,GO:0043436,GO:0043603,GO:0043604,GO:0044237,GO:0044238,GO:0044249,GO:0044271,GO:…	-	COG0078-Ornithine carbamoyltransferase[E]
SMU_r13	168.973	1800.26	-3.41334	1.56942e-05	6.17287e-05	down	SMU_r13	5S ribosomal RNA	-	-	-
SMU_265	11.5233	3.9	1.56301	0.00553527	0.0127229	up	arcC	putative carbamate kinase	-	K00926-ko01200 Carbon metabolism;ko00910 Nitrogen metabolism;ko00230 Purine metabolism;ko00220 Arginine biosynthesis	COG0549-Carbamate kinase[E]
SMU_264	10.68	2.73	1.96794	0.00036559	0.00107952	up	SMU_264	conserved hypothetical protein	-	K10536-ko00330 Arginine and proline metabolism	COG2957-Peptidylarginine deiminase and related enzymes[E]
SMU_61	66.48	104.143	-0.647578	7.29008e-08	4.06539e-07	down	SMU_61	putative transcriptional regulator	-	K20342-ko02024 Quorum sensing	-
SMU_1827	23.5133	53.0067	-1.17269	1.66756e-06	7.57019e-06	down	SMU_1827	putative biotin biosynthesis protein	-	K03523-ko02010 ABC transporters	COG1268-Uncharacterized conserved protein[R]
SMU_1826	339.393	194.467	0.803435	1.95619e-05	7.53135e-05	up	yfbQ	putative aminotransferase	-	K14260-ko01210 2-Oxocarboxylic acid metabolism;ko01230 Biosynthesis of amino acids;ko00250 Alanine, aspartate and glutamate metabolism;ko00290 Valine, leucine and isoleucine biosynthesis;ko00220 Arginine biosynthesis	COG0436-Aspartate/tyrosine/aromatic aminotransferase[E]
SMU_1166c	107.607	51.9867	1.04955	1.4191e-08	8.74164e-08	up	SMU_1166c	putative ABC transporter, permease protein	-	-	-
SMU_1071c	163.587	298.567	-0.867998	6.71814e-14	7.64189e-13	down	SMU_1071c	conserved hypothetical protein	-	-	COG4814-Uncharacterized protein with an alpha/beta hydrolase fold[R]
SMU_2028	261.107	434.76	-0.73558	3.73683e-17	5.79933e-16	down	sacB	levansucrase precursor; beta-D-fructosyltransferase	GO:0005575,GO:0005576	K00692-ko00500 Starch and sucrose metabolism;ko02020 Two-component system	-
SMU_2025	3009.56	1583.09	0.926812	0.000697308	0.00195794	up	rl3	50S ribosomal protein L3	GO:0008150,GO:0009893,GO:0010468,GO:0010604,GO:0010628,GO:0019219,GO:0019222,GO:0031323,GO:0031325,GO:0044087,GO:0044089,GO:0045935,GO:0048518,GO:0048522,GO:0050789,GO:0050794,GO:0051171,GO:0051173,GO:0051252,GO:0051254,GO:0060255,GO:0065007,GO:0080090,GO:0090069,GO:0090070,GO:2000232,GO:2000234	K02906-ko03010 Ribosome	COG0087-Ribosomal protein L3[J]
SMU_2027	107.793	424.42	-1.97722	1.45844e-53	1.21658e-51	down	SMU_2027	putative transcriptional regulator	-	-	COG2932-Predicted transcriptional regulator[K]
SMU_2020	4033.79	1709.93	1.2382	0.00033511	0.000999836	up	rl16	50S ribosomal protein L16	GO:0003674,GO:0003676,GO:0003723,GO:0003735,GO:0005198,GO:0005488,GO:0005575,GO:0005622,GO:0005623,GO:0005737,GO:0005829,GO:0005840,GO:0015934,GO:0019843,GO:0022625,GO:0022626,GO:0032991,GO:0043226,GO:0043228,GO:0043229,GO:0043232,GO:0044391,GO:0044422,GO:0044424,GO:0044444,GO:0044445,GO:0044446,GO:0044464,GO:0097159,GO:1901363,GO:1990904	K02878-ko03010 Ribosome	COG0197-Ribosomal protein L16/L10E[J]
SMU_2021	5612.69	2976.53	0.915059	9.80905e-07	4.64249e-06	up	rs3	30S ribosomal protein S3	GO:0002181,GO:0003674,GO:0003735,GO:0005198,GO:0005575,GO:0005622,GO:0005623,GO:0005737,GO:0005829,GO:0005840,GO:0006412,GO:0006518,GO:0006807,GO:0008150,GO:0008152,GO:0009058,GO:0009059,GO:0009987,GO:0010467,GO:0015935,GO:0019538,GO:0022626,GO:0022627,GO:0032991,GO:0034641,GO:0034645,GO:0043043,GO:0043170,GO:0043226,GO:0043228,GO:0043229,GO:0043232,GO:0043603,GO:0043604,GO:0044237,GO:0044238,GO:…	K02982-ko03010 Ribosome	COG0092-Ribosomal protein S3[J]
SMU_2156	36.0533	95.06	-1.39871	2.1822e-10	1.68678e-09	down	recF	putative RecF protein, ATPase involved in DNA repair	GO:0000731,GO:0005575,GO:0005622,GO:0005623,GO:0006139,GO:0006259,GO:0006281,GO:0006302,GO:0006725,GO:0006807,GO:0006950,GO:0006974,GO:0008150,GO:0008152,GO:0009058,GO:0009059,GO:0009295,GO:0009987,GO:0018130,GO:0019438,GO:0033554,GO:0034641,GO:0034645,GO:0034654,GO:0043170,GO:0043226,GO:0043228,GO:0043229,GO:0043232,GO:0043590,GO:0044237,GO:0044238,GO:0044249,GO:0044260,GO:0044271,GO:0044424,GO:…	K03629-ko03440 Homologous recombination	COG1195-Recombinational DNA repair ATPase (RecF pathway)[L]
SMU_2151	347.377	912.897	-1.39395	6.75829e-21	1.36668e-19	down	pgsA	putative phosphotidylglycerophosphate synthase	GO:0006629,GO:0006644,GO:0006650,GO:0006793,GO:0006796,GO:0008150,GO:0008152,GO:0008610,GO:0008654,GO:0009058,GO:0009987,GO:0019637,GO:0044237,GO:0044238,GO:0044249,GO:0044255,GO:0045017,GO:0046474,GO:0046486,GO:0071704,GO:0090407,GO:1901576	K00995-ko00564 Glycerophospholipid metabolism	COG0558-Phosphatidylglycerophosphate synthase[I]
SMU_1229	608.413	385.227	0.659344	0.00706421	0.0159263	up	punA	putative purine nucleoside phosphorylase	-	K03783-ko00230 Purine metabolism;ko00240 Pyrimidine metabolism;ko00760 Nicotinate and nicotinamide metabolism	COG0005-Purine nucleoside phosphorylase[F]
SMU_860	1140.73	526.297	1.116	3.6109e-07	1.7938e-06	up	pyrAB	carbamoylphosphate synthetase, large subunit	GO:0000050,GO:0003674,GO:0003824,GO:0004087,GO:0004088,GO:0005575,GO:0005622,GO:0005623,GO:0005737,GO:0006082,GO:0006520,GO:0006525,GO:0006526,GO:0006807,GO:0008150,GO:0008152,GO:0008652,GO:0009058,GO:0009064,GO:0009084,GO:0009987,GO:0016053,GO:0016874,GO:0016879,GO:0016884,GO:0019627,GO:0019752,GO:0034641,GO:0043436,GO:0043603,GO:0043604,GO:0044237,GO:0044238,GO:0044249,GO:0044271,GO:0044281,GO:…	K01955-ko00240 Pyrimidine metabolism;ko00250 Alanine, aspartate and glutamate metabolism	COG0458-Carbamoylphosphate synthase large subunit (split gene in MJ)[EF]
SMU_865	551.867	1261.76	-1.19305	0.000129596	0.000423939	down	SMU_865	30S ribosomal protein S16	GO:0003674,GO:0003735,GO:0005198,GO:0005575,GO:0005622,GO:0005623,GO:0005737,GO:0005840,GO:0006412,GO:0006518,GO:0006807,GO:0008150,GO:0008152,GO:0009058,GO:0009059,GO:0009987,GO:0010467,GO:0015935,GO:0019538,GO:0032991,GO:0034641,GO:0034645,GO:0043043,GO:0043170,GO:0043226,GO:0043228,GO:0043229,GO:0043232,GO:0043603,GO:0043604,GO:0044237,GO:0044238,GO:0044249,GO:0044260,GO:0044267,GO:0044271,GO:…	K02959-ko03010 Ribosome	COG0228-Ribosomal protein S16[J]
SMU_1222	1344.87	491.837	1.45122	1.85616e-08	1.12267e-07	up	pyrF	putative orotidine-5'-decarboxylase PyrF	GO:0003674,GO:0003824,GO:0004590,GO:0005488,GO:0005515,GO:0005575,GO:0005622,GO:0005623,GO:0005737,GO:0005829,GO:0006139,GO:0006206,GO:0006207,GO:0006220,GO:0006221,GO:0006725,GO:0006753,GO:0006793,GO:0006796,GO:0006807,GO:0008150,GO:0008152,GO:0009058,GO:0009112,GO:0009117,GO:0009165,GO:0009218,GO:0009220,GO:0009259,GO:0009260,GO:0009987,GO:0016829,GO:0016830,GO:0016831,GO:0018130,GO:0019438,GO:…	K01591-ko00240 Pyrimidine metabolism	COG0284-Orotidine-5'-phosphate decarboxylase[F]
SMU_867	70.75	125.527	-0.827192	0.0198512	0.0397421	down	rimM	putative 16S rRNA processing protein	-	-	COG0806-RimM protein, required for 16S rRNA processing[J]
SMU_866	213.647	667.38	-1.64328	1.29719e-21	2.73366e-20	down	SMU_866	conserved hypothetical protein	-	-	COG1837-Predicted RNA-binding protein (contains KH domain)[R]
SMU_t51	5.76333	118.813	-4.36565	0.000209638	0.000659898	down	SMU_t51	tRNA-Thr	-	-	-
SMU_t52	86.9667	219.737	-1.33724	0.0209739	0.0417705	down	SMU_t52	tRNA-OTHER	-	-	-
SMU_467	1434.18	709.68	1.01499	4.26285e-13	4.44491e-12	up	pbp1a	penicillin-binding protein 1a; membrane carboxypeptidase	GO:0005575,GO:0005576	K05366-ko00550 Peptidoglycan biosynthesis;ko01501 beta-Lactam resistance	COG0744-Membrane carboxypeptidase (penicillin-binding protein)[M]
SMU_461	224.783	359.043	-0.675623	1.05977e-10	8.48664e-10	down	SMU_461	putative amino acid ABC transporter, ATP-binding protein	-	-	COG1126-ABC-type polar amino acid transport system, ATPase component[E]
SMU_463	758.163	1257.74	-0.730253	9.46602e-16	1.2634e-14	down	trxB	putative thioredoxin reductase (NADPH)	-	K00384-ko00240 Pyrimidine metabolism;ko00450 Selenocompound metabolism	COG0492-Thioredoxin reductase[O]
SMU_666	42.91	14.5367	1.56162	1.60094e-05	6.27218e-05	up	argD	putative N-acetylornithine aminotransferase	GO:0003674,GO:0003824,GO:0003992,GO:0005488,GO:0005515,GO:0006082,GO:0006520,GO:0006525,GO:0006526,GO:0006807,GO:0008144,GO:0008150,GO:0008152,GO:0008483,GO:0008652,GO:0009058,GO:0009064,GO:0009084,GO:0009987,GO:0016053,GO:0016740,GO:0016769,GO:0019752,GO:0019842,GO:0030170,GO:0036094,GO:0042802,GO:0043167,GO:0043168,GO:0043436,GO:0044237,GO:0044238,GO:0044249,GO:0044281,GO:0044283,GO:0046394,GO:…	K00821-ko01210 2-Oxocarboxylic acid metabolism;ko01230 Biosynthesis of amino acids;ko00300 Lysine biosynthesis;ko00220 Arginine biosynthesis	COG4992-Ornithine/acetylornithine aminotransferase[E]
SMU_665	31.0567	7.42667	2.06412	1.32525e-06	6.14153e-06	up	argB	putative acetylglutamate kinase	GO:0003674,GO:0003824,GO:0003991,GO:0005488,GO:0006082,GO:0006520,GO:0006525,GO:0006526,GO:0006793,GO:0006796,GO:0006807,GO:0008150,GO:0008152,GO:0008652,GO:0009058,GO:0009064,GO:0009084,GO:0009987,GO:0016053,GO:0016301,GO:0016310,GO:0016597,GO:0016740,GO:0016772,GO:0016774,GO:0019752,GO:0031406,GO:0034618,GO:0036094,GO:0043167,GO:0043168,GO:0043169,GO:0043177,GO:0043436,GO:0044237,GO:0044238,GO:…	K00930-ko01210 2-Oxocarboxylic acid metabolism;ko01230 Biosynthesis of amino acids;ko00220 Arginine biosynthesis	COG0548-Acetylglutamate kinase[E]
SMU_664	44.25	20.3467	1.12088	0.000584154	0.00165414	up	argJ	putative ornithine acetyltransferase/N-acetylglutamate synthase	GO:0003674,GO:0003824,GO:0004042,GO:0004358,GO:0006082,GO:0006520,GO:0006525,GO:0006526,GO:0006591,GO:0006592,GO:0006807,GO:0008080,GO:0008150,GO:0008152,GO:0008652,GO:0009058,GO:0009064,GO:0009084,GO:0009987,GO:0016053,GO:0016407,GO:0016410,GO:0016740,GO:0016746,GO:0016747,GO:0019752,GO:0043436,GO:0044237,GO:0044238,GO:0044249,GO:0044281,GO:0044283,GO:0046394,GO:0071704,GO:1901564,GO:1901566,GO:…	K00620-ko01210 2-Oxocarboxylic acid metabolism;ko01230 Biosynthesis of amino acids;ko00220 Arginine biosynthesis	COG1364-N-acetylglutamate synthase (N-acetylornithine aminotransferase)[E]
SMU_663	33.2567	16.1033	1.04628	0.00295102	0.00719604	up	argC	putative N-acetyl-gamma-glutamyl-phosphate reductase (N-acetyl-glutamate-gamma-semialdehyde dehydrogenase)	GO:0003674,GO:0003824,GO:0003942,GO:0006082,GO:0006520,GO:0006525,GO:0006526,GO:0006807,GO:0008150,GO:0008152,GO:0008652,GO:0009058,GO:0009064,GO:0009084,GO:0009987,GO:0016053,GO:0016491,GO:0016620,GO:0016903,GO:0019752,GO:0043436,GO:0044237,GO:0044238,GO:0044249,GO:0044281,GO:0044283,GO:0046394,GO:0055114,GO:0071704,GO:1901564,GO:1901566,GO:1901576,GO:1901605,GO:1901607	K00145-ko01210 2-Oxocarboxylic acid metabolism;ko01230 Biosynthesis of amino acids;ko00220 Arginine biosynthesis	COG0002-Acetylglutamate semialdehyde dehydrogenase[E]
SMU_913	327.043	545.36	-0.737727	1.24539e-07	6.64875e-07	down	SMU_913	putative NADP-specific glutamate dehydrogenase	-	K00262-ko00910 Nitrogen metabolism;ko00250 Alanine, aspartate and glutamate metabolism;ko00220 Arginine biosynthesis	COG0334-Glutamate dehydrogenase/leucine dehydrogenase[E]
SMU_660	101.103	37.9433	1.41391	9.57714e-09	6.12569e-08	up	SMU_660	putative histidine kinase SpaK	-	K20487-ko02020 Two-component system;ko02024 Quorum sensing	COG5002-Signal transduction histidine kinase[T]
SMU_487	227.14	54.93	2.04792	3.32002e-08	1.96067e-07	up	SMU_487	putative response regulator	-	K11618-ko02020 Two-component system	COG2197-Response regulator containing a CheY-like receiver domain and an HTH DNA-binding domain[TK]
SMU_486	141.927	35.44	2.0017	3.54949e-12	3.41638e-11	up	SMU_486	putative histidine kinase	-	K11617-ko02020 Two-component system	COG4585-Signal transduction histidine kinase[T]
SMU_485	124.743	36.1567	1.78663	5.25127e-11	4.41724e-10	up	SMU_485	conserved hypothetical protein	-	-	COG4758-Predicted membrane protein[S]
SMU_484	2292.33	1362.51	0.750551	0.000311959	0.000939161	up	pknB	putative serine/threonine protein kinase	GO:0002237,GO:0003674,GO:0003824,GO:0004672,GO:0004674,GO:0005488,GO:0005539,GO:0005575,GO:0005623,GO:0005886,GO:0006464,GO:0006468,GO:0006793,GO:0006796,GO:0006807,GO:0007154,GO:0007165,GO:0008150,GO:0008152,GO:0009605,GO:0009607,GO:0009617,GO:0009719,GO:0009847,GO:0009987,GO:0010033,GO:0010243,GO:0016020,GO:0016301,GO:0016310,GO:0016740,GO:0016772,GO:0016773,GO:0019538,GO:0023052,GO:0032494,GO:…	-	COG0515-Serine/threonine protein kinase[RTKL]
SMU_482	252.14	121.573	1.0524	0.00296185	0.00721366	up	sunL	putative RNA-binding Sun protein; possible rRNA methylase	GO:0000154,GO:0001510,GO:0003674,GO:0003824,GO:0005575,GO:0005622,GO:0005623,GO:0005737,GO:0005829,GO:0006139,GO:0006364,GO:0006396,GO:0006725,GO:0006807,GO:0008150,GO:0008152,GO:0008168,GO:0008169,GO:0008173,GO:0008649,GO:0008757,GO:0009383,GO:0009451,GO:0009987,GO:0010467,GO:0016070,GO:0016072,GO:0016434,GO:0016740,GO:0016741,GO:0022613,GO:0031167,GO:0032259,GO:0034470,GO:0034641,GO:0034660,GO:…	-	COG0144-tRNA and rRNA cytosine-C5-methylases[J]
SMU_481	446.007	215.853	1.04701	0.000136187	0.000442608	up	SMU_481	putative methionyl-tRNA formyltransferase	GO:0003674,GO:0003824,GO:0004479,GO:0006139,GO:0006396,GO:0006399,GO:0006400,GO:0006412,GO:0006413,GO:0006464,GO:0006518,GO:0006725,GO:0006807,GO:0008033,GO:0008150,GO:0008152,GO:0009058,GO:0009059,GO:0009451,GO:0009987,GO:0010467,GO:0016070,GO:0016740,GO:0016741,GO:0016742,GO:0019538,GO:0019988,GO:0034470,GO:0034641,GO:0034645,GO:0034660,GO:0036211,GO:0043043,GO:0043170,GO:0043412,GO:0043603,GO:…	K00604-ko00670 One carbon pool by folate;ko00970 Aminoacyl-tRNA biosynthesis	COG0223-Methionyl-tRNA formyltransferase[J]
SMU_1599	499.75	1.21667	8.68213	8.62446e-143	3.45323e-140	up	celR	putative transcriptional regulator; possible antiterminator	-	-	COG3711-Transcriptional antiterminator[K]
SMU_1598	309.88	0.223333	10.4383	6.0367e-17	9.01901e-16	up	ptcA	putative PTS system, cellobiose-specific IIA component	-	K02759-ko02060 Phosphotransferase system (PTS)	COG1447-Phosphotransferase system cellobiose-specific component IIA[G]
SMU_488	362.213	150.863	1.2636	2.58605e-15	3.40609e-14	up	SMU_488	putative hydrolase	-	-	COG0652-Peptidyl-prolyl cis-trans isomerase (rotamase) - cyclophilin family[O]
SMU_1353	69.0833	145.143	-1.07107	1.24552e-06	5.81244e-06	down	SMU_1353	putative transposase	-	-	-
SMU_1352	25.1833	45.69	-0.859409	0.000351491	0.00104095	down	SMU_1352	putative transposase	-	-	COG2801-Transposase and inactivated derivatives[L]
SMU_1760c	191.797	87.51	1.13206	0.000520405	0.00149262	up	SMU_1760c	conserved hypothetical protein	-	-	COG3649-Uncharacterized protein predicted to be involved in DNA repair[L]
SMU_1576c	4.96	15.9	-1.68061	0.00118595	0.00313643	down	SMU_1576c	hypothetical protein	-	-	-
SMU_1176	349.95	215.463	0.699706	0.0165798	0.0337668	up	SMU_1176	putative cation efflux transporter	-	-	COG0053-Predicted Co/Zn/Cd cation transporters[P]
SMU_1175	245.64	102.963	1.25441	1.94456e-05	7.501e-05	up	SMU_1175	putative sodium/amino acid (alanine) symporter	-	-	COG1115-Na+/alanine symporter[E]
SMU_1174	684.127	266.977	1.35755	2.54592e-09	1.73957e-08	up	pcrA	ATP-dependent DNA helicase	-	K03657-ko03420 Nucleotide excision repair;ko03430 Mismatch repair	COG0210-Superfamily I DNA and RNA helicases[L]
SMU_1173	839.807	431.723	0.95995	4.49042e-05	0.000163451	up	cysD	putative O-acetylhomoserine sulfhydrylase	-	K01740-ko00270 Cysteine and methionine metabolism	COG2873-O-acetylhomoserine sulfhydrylase[E]
SMU_715	410.493	1112.23	-1.43802	1.81559e-05	7.04419e-05	down	SMU_715	triosephosphate isomerase	GO:0003674,GO:0003824,GO:0004807,GO:0005575,GO:0005622,GO:0005623,GO:0005737,GO:0005829,GO:0005975,GO:0005996,GO:0006006,GO:0006066,GO:0006071,GO:0006081,GO:0006082,GO:0006090,GO:0006091,GO:0006094,GO:0006096,GO:0006139,GO:0006163,GO:0006164,GO:0006165,GO:0006725,GO:0006732,GO:0006733,GO:0006753,GO:0006754,GO:0006757,GO:0006793,GO:0006796,GO:0006807,GO:0008150,GO:0008152,GO:0009056,GO:0009058,GO:…	K01803-ko01200 Carbon metabolism;ko01230 Biosynthesis of amino acids;ko00010 Glycolysis / Gluconeogenesis;ko00051 Fructose and mannose metabolism;ko00562 Inositol phosphate metabolism;ko00710 Carbon fixation in photosynthetic organisms	COG0149-Triosephosphate isomerase[G]
SMU_714	12015.4	21319.8	-0.827314	8.18807e-08	4.54087e-07	down	SMU_714	translation elongation factor EF-Tu	GO:0001817,GO:0001819,GO:0002791,GO:0002793,GO:0005575,GO:0005618,GO:0005622,GO:0005623,GO:0005737,GO:0005886,GO:0008150,GO:0009274,GO:0009275,GO:0009986,GO:0010339,GO:0016020,GO:0022610,GO:0030312,GO:0032677,GO:0032757,GO:0032879,GO:0032880,GO:0035821,GO:0044003,GO:0044068,GO:0044403,GO:0044406,GO:0044419,GO:0044424,GO:0044426,GO:0044462,GO:0044464,GO:0044650,GO:0044651,GO:0048518,GO:0048522,GO:…	-	COG0050-GTPases - translation elongation factors[J]
SMU_711	43.47	19.0333	1.19149	0.0143055	0.0295254	up	SMU_711	conserved hypothetical protein	-	-	-
SMU_1794c	708.12	257.647	1.4586	4.88249e-05	0.000174861	up	SMU_1794c	hypothetical protein	-	-	-
SMU_1966c	97.28	44.4967	1.12845	0.0231168	0.0454169	up	SMU_1966c	putative periplasmic sugar-binding protein	-	K10439-ko02010 ABC transporters;ko02030 Bacterial chemotaxis	COG1879-ABC-type sugar transport system, periplasmic component[G]
SMU_404c	202.553	340.987	-0.751414	2.05571e-05	7.88415e-05	down	SMU_404c	hypothetical protein	-	-	-
SMU_1571	324.223	123.63	1.39096	4.26994e-07	2.11072e-06	up	SMU_1571	putative ABC transporter, ATP-binding protein, MsmK-like protein	-	K10112-ko02010 ABC transporters	COG3839-ABC-type sugar transport systems, ATPase components[G]
SMU_1570	384.963	107.343	1.84249	1.15861e-16	1.65681e-15	up	malG	putative maltose/maltodextrin ABC transporter, MalG permease	-	K15772-ko02010 ABC transporters	COG3833-ABC-type maltose transport systems, permease component[G]
SMU_768c	37.8467	75.1267	-0.989159	0.000919962	0.0025058	down	SMU_768c	conserved hypothetical protein	-	-	-
SMU_2134	2.47333	8.38	-1.76049	0.0487976	0.08746	down	SMU_2134	putative transcriptional regulator	-	-	-
SMU_2148c	186.26	97.2167	0.938042	0.0125536	0.0263166	up	SMU_2148c	conserved hypothetical protein; possible cobalt permease	GO:0003674,GO:0005215,GO:0005575,GO:0005623,GO:0005886,GO:0006810,GO:0006811,GO:0006820,GO:0006855,GO:0008150,GO:0008509,GO:0008514,GO:0015075,GO:0015238,GO:0015711,GO:0015893,GO:0016020,GO:0022857,GO:0032217,GO:0032218,GO:0034220,GO:0035461,GO:0042221,GO:0042493,GO:0044464,GO:0050896,GO:0051179,GO:0051180,GO:0051234,GO:0055085,GO:0071702,GO:0071705,GO:0071944,GO:0090482,GO:0098656	K16785-ko02010 ABC transporters	-
SMU_1954	7941.89	12493.5	-0.653624	0.00533263	0.0123707	down	groEL	putative chaperonin GroEL	GO:0001817,GO:0001819,GO:0001871,GO:0002791,GO:0002793,GO:0003674,GO:0005488,GO:0005515,GO:0005575,GO:0005622,GO:0005623,GO:0005737,GO:0005829,GO:0006457,GO:0006458,GO:0008150,GO:0009986,GO:0009987,GO:0016465,GO:0030246,GO:0030247,GO:0032677,GO:0032757,GO:0032879,GO:0032880,GO:0032991,GO:0044183,GO:0044424,GO:0044444,GO:0044445,GO:0044464,GO:0044764,GO:0046812,GO:0048518,GO:0048522,GO:0050707,GO:…	K04077-ko03018 RNA degradation;ko04212 Longevity regulating pathway - worm;ko04940 Type I diabetes mellitus;ko05134 Legionellosis;ko05152 Tuberculosis	COG0459-Chaperonin GroEL (HSP60 family)[O]
SMU_1623c	449.217	210.103	1.09631	2.57761e-09	1.74928e-08	up	SMU_1623c	conserved hypothetical protein	-	-	COG2996-Uncharacterized protein conserved in bacteria[S]
SMU_1206c	83.1967	29.68	1.48703	0.00012617	0.000413408	up	SMU_1206c	hypothetical protein	-	-	-
SMU_640c	23.46	11.1667	1.071	0.00801661	0.0178722	up	SMU_640c	putative transcriptional regulator (GntR family)	-	-	COG1167-Transcriptional regulators containing a DNA-binding HTH domain and an aminotransferase domain (MocR family) and their eukaryotic orthologs[KE]
SMU_542	594.21	1045.59	-0.815272	8.94092e-05	0.000301642	down	glk	putative glucose kinase	GO:0003674,GO:0003824,GO:0004340,GO:0004396,GO:0005575,GO:0005622,GO:0005623,GO:0005737,GO:0005975,GO:0006793,GO:0006796,GO:0008150,GO:0008152,GO:0009987,GO:0016301,GO:0016310,GO:0016740,GO:0016772,GO:0016773,GO:0019200,GO:0019637,GO:0044237,GO:0044238,GO:0044262,GO:0044424,GO:0044464,GO:0046835,GO:0051156,GO:0071704,GO:1901135	K00845-ko01200 Carbon metabolism;ko00010 Glycolysis / Gluconeogenesis;ko00052 Galactose metabolism;ko00500 Starch and sucrose metabolism;ko00520 Amino sugar and nucleotide sugar metabolism;ko00521 Streptomycin biosynthesis;ko00524 Neomycin, kanamycin and gentamicin biosynthesis	COG1940-Transcriptional regulator/sugar kinase[KG]
SMU_839	52.4433	78.8767	-0.588839	6.50615e-08	3.6691e-07	down	fol	putative folyl-polyglutamate synthetase	-	K11754-ko00790 Folate biosynthesis	COG0285-Folylpolyglutamate synthase[H]
SMU_1810	51.65	20.6667	1.32146	0.00115398	0.00305996	up	scnE	putative bacteriocin operon component, ScnE-like protein	-	K20460-ko02010 ABC transporters	-
SMU_1471c	110.9	62.76	0.821342	0.0248266	0.0482084	up	SMU_1471c	conserved hypothetical protein	-	-	COG2378-Predicted transcriptional regulator[K]
SMU_547	292.86	532.483	-0.862525	6.13824e-06	2.57626e-05	down	SMU_547	conserved hypothetical protein	-	-	-
SMU_1293c	453.233	689.643	-0.605596	7.97825e-10	5.78712e-09	down	SMU_1293c	conserved hypothetical protein	-	-	COG0719-ABC-type transport system involved in Fe-S cluster assembly, permease component[O]
SMU_702c	201.007	74.29	1.436	3.30225e-09	2.20267e-08	up	SMU_702c	putative transcriptional regulator	-	-	COG2606-Uncharacterized conserved protein[S]
SMU_1280c	12.6433	4.07	1.63528	0.000306738	0.000926228	up	SMU_1280c	conserved hypothetical protein	-	-	-
SMU_2165	39.22	102.38	-1.38427	0.0138116	0.0286241	down	SMU_2165	putative SpoJ	GO:0005575,GO:0005622,GO:0005623,GO:0007059,GO:0008150,GO:0009295,GO:0009987,GO:0022603,GO:0042173,GO:0043226,GO:0043228,GO:0043229,GO:0043232,GO:0043590,GO:0043937,GO:0043938,GO:0044424,GO:0044464,GO:0045595,GO:0045597,GO:0045881,GO:0048518,GO:0048522,GO:0050789,GO:0050793,GO:0050794,GO:0051094,GO:0065007	-	COG1475-Predicted transcriptional regulators[K]
SMU_2164	409.17	935.703	-1.19335	0.000138072	0.000447281	down	htrA	serine protease HtrA	GO:0008150,GO:0009266,GO:0009628,GO:0050896	K04771-ko02020 Two-component system;ko01503 Cationic antimicrobial peptide (CAMP) resistance	COG0265-Trypsin-like serine proteases, typically periplasmic, contain C-terminal PDZ domain[O]
SMU_916c	138.793	23.0067	2.59281	4.08331e-10	3.07323e-09	up	SMU_916c	conserved hypothetical protein	GO:0000287,GO:0003674,GO:0003824,GO:0005488,GO:0005515,GO:0008144,GO:0016829,GO:0016840,GO:0042802,GO:0042803,GO:0043167,GO:0043169,GO:0046872,GO:0046983,GO:0048037,GO:0050662,GO:0051536,GO:0051539,GO:0051540,GO:1901681,GO:1904047	K10026-ko00790 Folate biosynthesis	COG0602-Organic radical activating enzymes[O]
SMU_833	184.63	92.2033	1.00175	2.93438e-06	1.2883e-05	up	SMU_833	putative glycosyltransferase	-	-	COG0463-Glycosyltransferases involved in cell wall biogenesis[M]
SMU_71	74.1833	38.03	0.963957	0.0120616	0.0255257	up	SMU_71	putative cation efflux pump (multidrug resistance protein)	-	-	COG0534-Na+-driven multidrug efflux pump[V]
SMU_78	179.213	101.823	0.81561	2.67077e-05	0.000100885	up	fruA	fructan hydrolase; exo-beta-D-fructosidase; fructanase, FruA	-	K03332-ko00051 Fructose and mannose metabolism	COG1621-Beta-fructosidases (levanase/invertase)[G]
SMU_270	238.55	114.603	1.05764	5.49702e-05	0.000194779	up	sgaT	putative PTS system, membrane component; possible ribulose-monophosphate PTS pathway enzyme IIC	-	K03475-ko00053 Ascorbate and aldarate metabolism;ko02060 Phosphotransferase system (PTS)	COG3037-Uncharacterized protein conserved in bacteria[S]
SMU_271	228.463	473.137	-1.05029	9.22033e-05	0.000309716	down	ptxB	putative PTS system, enzyme IIB component	-	K02822-ko00053 Ascorbate and aldarate metabolism;ko02060 Phosphotransferase system (PTS)	COG3414-Phosphotransferase system, galactitol-specific IIB component[G]
SMU_600c	492.867	875.577	-0.829036	3.95107e-09	2.61057e-08	down	SMU_600c	conserved hypothetical protein	-	-	-
SMU_277	197.56	73.9067	1.41851	0.00272123	0.00667636	up	SMU_277	hypothetical protein	-	-	-
SMU_345c	177.323	82.1967	1.10923	0.0115766	0.0247082	up	SMU_345c	conserved hypothetical protein	-	-	COG1733-Predicted transcriptional regulators[K]
SMU_923	961.27	424.403	1.17951	7.94386e-11	6.46488e-10	up	SMU_923	putative ABC transporter, ATP-binding protein	-	-	COG1132-ABC-type multidrug transport system, ATPase and permease components[V]
SMU_2053c	10.8167	26.57	-1.29654	0.0240493	0.0470182	down	SMU_2053c	hypothetical protein	-	-	-
SMU_1757c	482.107	260.06	0.890508	0.00505855	0.0117758	up	SMU_1757c	conserved hypothetical protein	-	-	-
SMU_1597c	114.997	0.23	8.96574	4.85151e-15	6.18645e-14	up	SMU_1597c	conserved hypothetical protein	-	-	-
SMU_2037	327.703	66.2133	2.3072	5.62807e-32	2.12593e-30	up	treA	putative trehalose-6-phosphate hydrolase TreA	-	K01226-ko00500 Starch and sucrose metabolism	COG0366-Glycosidases[G]
SMU_1210	344.113	158.88	1.11495	1.12849e-08	7.01627e-08	up	parE	putative DNA topoisomerase IV, subunit B	GO:0003674,GO:0003824,GO:0003916,GO:0003918,GO:0005575,GO:0006139,GO:0006259,GO:0006265,GO:0006725,GO:0006807,GO:0006996,GO:0007059,GO:0008094,GO:0008150,GO:0008152,GO:0009295,GO:0009987,GO:0016043,GO:0016462,GO:0016787,GO:0016817,GO:0016818,GO:0016853,GO:0016887,GO:0017111,GO:0034641,GO:0042623,GO:0043170,GO:0044237,GO:0044238,GO:0044260,GO:0046483,GO:0051276,GO:0061505,GO:0071103,GO:0071704,GO:…	-	COG0187-Type IIA topoisomerase (DNA gyrase/topo II, topoisomerase IV), B subunit[L]
SMU_1214	925.82	597.72	0.631262	0.0180125	0.0363884	up	pyrC	putative dihydroorotase	GO:0003674,GO:0003824,GO:0004038,GO:0005575,GO:0005622,GO:0005623,GO:0005737,GO:0006139,GO:0006144,GO:0006145,GO:0006725,GO:0006807,GO:0008150,GO:0008152,GO:0009056,GO:0009112,GO:0009987,GO:0016787,GO:0016810,GO:0016812,GO:0019439,GO:0034641,GO:0044237,GO:0044238,GO:0044248,GO:0044270,GO:0044281,GO:0044424,GO:0044464,GO:0046113,GO:0046483,GO:0046700,GO:0055086,GO:0071704,GO:0072521,GO:0072523,GO:…	K01465-ko00240 Pyrimidine metabolism	COG0044-Dihydroorotase and related cyclic amidohydrolases[F]
SMU_1218	914.38	208.247	2.1345	6.77226e-33	2.76695e-31	up	nylA	putative amidase	-	K01426-ko00330 Arginine and proline metabolism;ko00360 Phenylalanine metabolism;ko00380 Tryptophan metabolism;ko00627 Aminobenzoate degradation;ko00643 Styrene degradation	COG0154-Asp-tRNAAsn/Glu-tRNAGln amidotransferase A subunit and related amidases[J]
SMU_1575c	2.04	12.0833	-2.56638	0.0464547	0.0836352	down	SMU_1575c	hypothetical protein	-	-	-
SMU_478	478.683	760.757	-0.668363	0.000364569	0.00107809	down	kguA	putative guanylate kinase	GO:0003674,GO:0003824,GO:0004385,GO:0005575,GO:0005622,GO:0005623,GO:0005737,GO:0005829,GO:0006139,GO:0006163,GO:0006725,GO:0006753,GO:0006793,GO:0006796,GO:0006807,GO:0008150,GO:0008152,GO:0009058,GO:0009116,GO:0009117,GO:0009119,GO:0009123,GO:0009126,GO:0009132,GO:0009135,GO:0009150,GO:0009161,GO:0009165,GO:0009167,GO:0009179,GO:0009185,GO:0009259,GO:0009987,GO:0016301,GO:0016310,GO:0016740,GO:…	K00942-ko00230 Purine metabolism	COG0194-Guanylate kinase[F]
SMU_t61	101.223	954.733	-3.23756	0.0132425	0.0275587	down	SMU_t61	tRNA-Cys	-	-	-
SMU_474	78.1767	228.343	-1.54639	3.33863e-08	1.96586e-07	down	luxS	putative autoinducer-2 production protein LuxS	-	K07173-ko01230 Biosynthesis of amino acids;ko00270 Cysteine and methionine metabolism;ko02024 Quorum sensing;ko05111 Vibrio cholerae pathogenic cycle	COG1854-LuxS protein involved in autoinducer AI2 synthesis[T]
SMU_475	1607.89	712.487	1.17424	3.54488e-07	1.76979e-06	up	SMU_475	conserved hypothetical protein	GO:0003674,GO:0005488,GO:0005515,GO:0042802	K18682-ko03018 RNA degradation	COG1418-Predicted HD superfamily hydrolase[R]
SMU_909	97.5567	57.6167	0.759754	0.012854	0.0269182	up	SMU_909	putative permease	-	-	COG0679-Predicted permeases[R]
SMU_930c	28.02	9.24333	1.59997	0.000444946	0.00130231	up	SMU_930c	putative transcriptional regulator	-	-	COG0583-Transcriptional regulator[K]
SMU_671	407.037	232.597	0.807328	0.00109423	0.00291697	up	citZ	citrate synthase	-	K01647-ko01200 Carbon metabolism;ko01210 2-Oxocarboxylic acid metabolism;ko01230 Biosynthesis of amino acids;ko00020 Citrate cycle (TCA cycle);ko00630 Glyoxylate and dicarboxylate metabolism	COG0372-Citrate synthase[C]
SMU_672	639.61	365.493	0.807347	0.00254566	0.00629187	up	idh	isocitrate dehydrogenase	-	K00031-ko01200 Carbon metabolism;ko01210 2-Oxocarboxylic acid metabolism;ko01230 Biosynthesis of amino acids;ko00020 Citrate cycle (TCA cycle);ko00720 Carbon fixation pathways in prokaryotes;ko00480 Glutathione metabolism;ko04146 Peroxisome	COG0538-Isocitrate dehydrogenases[C]
SMU_1145c	61.4233	32.2233	0.930681	0.0449501	0.0813654	up	SMU_1145c	putative histidine kinase	-	-	COG2205-Osmosensitive K+ channel histidine kinase[T]
SMU_494	732.377	225.407	1.70006	3.93011e-19	7.42273e-18	up	SMU_494	putative transaldolase	-	-	COG0176-Transaldolase[G]
SMU_495	531.083	167.42	1.66547	2.41657e-09	1.6651e-08	up	gldA	glycerol dehydrogenase	-	K00005-ko00640 Propanoate metabolism;ko00561 Glycerolipid metabolism	COG0371-Glycerol dehydrogenase and related enzymes[C]
SMU_496	412.32	863.43	-1.06631	2.93094e-09	1.97567e-08	down	cysK	putative cysteine synthetase A; O-acetylserine lyase	-	K01738-ko01200 Carbon metabolism;ko01230 Biosynthesis of amino acids;ko00920 Sulfur metabolism;ko00270 Cysteine and methionine metabolism	COG0031-Cysteine synthase[E]
SMU_490	91.6367	12.58	2.86479	1.45362e-23	3.59277e-22	up	pflC	putative pyruvate formate-lyase activating enzyme	-	-	COG1180-Pyruvate-formate lyase-activating enzyme[O]
SMU_491	91.07	55.15	0.723615	0.0100572	0.021767	up	SMU_491	putative DeoR-type transcriptional regulator	-	-	COG1349-Transcriptional regulators of sugar metabolism[KG]
SMU_493	1239.49	279.5	2.14882	5.06184e-31	1.80961e-29	up	pfl2	formate acetyltransferase (pyruvate formate-lyase 2)	-	K00656-ko00620 Pyruvate metabolism;ko00640 Propanoate metabolism;ko00650 Butanoate metabolism	COG1882-Pyruvate-formate lyase[C]
SMU_834	627	359.617	0.802006	0.0210059	0.0417705	up	SMU_834	conserved hypothetical protein	-	-	COG1215-Glycosyltransferases, probably involved in cell wall biogenesis[M]
SMU_435	318.133	771.297	-1.27765	2.84794e-16	3.9052e-15	down	SMU_435	putative N-acetylglucosamine-6-phosphate deacetylase	-	K01443-ko00520 Amino sugar and nucleotide sugar metabolism	COG1820-N-acetylglucosamine-6-phosphate deacetylase[G]
SMU_t29	26.42	803.803	-4.92714	2.42345e-18	4.25591e-17	down	SMU_t29	tRNA-Tyr	-	-	-
SMU_876	33.2833	16.06	1.05133	0.00127558	0.00335234	up	msmR	putative MSM operon regulatory protein	-	-	COG2207-AraC-type DNA-binding domain-containing proteins[K]
SMU_877	169.91	83.8667	1.0186	4.92463e-06	2.08879e-05	up	agaL	alpha-galactosidase	-	K07407-ko00052 Galactose metabolism;ko00561 Glycerolipid metabolism;ko00600 Sphingolipid metabolism;ko00603 Glycosphingolipid biosynthesis - globo series	COG3345-Alpha-galactosidase[G]
SMU_874	30.36	13.7833	1.13925	1.67784e-05	6.54783e-05	up	SMU_874	conserved hypothetical protein; putative reductase	-	K00297-ko01200 Carbon metabolism;ko00720 Carbon fixation pathways in prokaryotes;ko00670 One carbon pool by folate	COG0646-Methionine synthase I (cobalamin-dependent), methyltransferase domain[E]
SMU_2038	649.053	222.09	1.54719	1.1763e-13	1.30831e-12	up	pttB	putative PTS system, trehalose-specific IIABC component	-	K02818-ko00500 Starch and sucrose metabolism;ko02060 Phosphotransferase system (PTS)	COG2190-Phosphotransferase system IIA components[G]
SMU_872	2803.41	1266.85	1.14594	1.06725e-08	6.68442e-08	up	SMU_872	putative PTS system, fructose-specific enzyme IIABC component	-	K02768-ko00051 Fructose and mannose metabolism;ko02060 Phosphotransferase system (PTS)	COG1299-Phosphotransferase system, fructose-specific IIC component[G]
SMU_870	828.227	1341.13	-0.695355	1.13139e-05	4.52106e-05	down	SMU_870	putative transcriptional regulator of sugar metabolism	-	-	COG1349-Transcriptional regulators of sugar metabolism[KG]
SMU_878	216.66	74.74	1.53548	7.57526e-11	6.21544e-10	up	msmE	multiple sugar-binding ABC transporter, sugar-binding protein precursor MsmE	-	K10117-ko02010 ABC transporters	COG1653-ABC-type sugar transport system, periplasmic component[G]
SMU_879	310.897	106.433	1.54649	6.60139e-13	6.70862e-12	up	msmF	multiple sugar-binding ABC transporter, permease protein MsmF	-	K10118-ko02010 ABC transporters	COG1175-ABC-type sugar transport systems, permease components[G]
SMU_1148	43.3167	8.78	2.30263	1.91828e-11	1.69181e-10	up	SMU_1148	putative transporter, ATP-binding protein; bacteriocin immunity protein	-	K20459-ko02010 ABC transporters	COG1131-ABC-type multidrug transport system, ATPase component[V]
SMU_1149	40.75	11.1967	1.86373	7.01925e-08	3.92529e-07	up	SMU_1149	putative transporter, trans-membrane domain bacteriocin immunity protein	-	K20460-ko02010 ABC transporters	-
SMU_1719c	80.5767	151.897	-0.914656	0.00100449	0.00270295	down	SMU_1719c	conserved hypothetical protein	-	-	COG3763-Uncharacterized protein conserved in bacteria[S]
SMU_1889c	188.4	1449.2	-2.94338	1.35958e-62	1.43257e-60	down	SMU_1889c	hypothetical protein	-	-	-
SMU_285	116.163	21.5333	2.43151	3.23822e-06	1.4124e-05	up	SMU_285	hypothetical protein	-	-	-
SMU_709	510.453	238.763	1.0962	0.00108159	0.00289099	up	SMU_709	conserved hypothetical protein	-	-	-
SMU_284	198.997	32.94	2.59483	1.20114e-07	6.44689e-07	up	SMU_284	hypothetical protein	-	-	-
SMU_1647c	65.5233	262.167	-2.0004	5.37412e-18	9.04116e-17	down	SMU_1647c	putative transcriptional regulator	GO:0001067,GO:0003674,GO:0003676,GO:0003677,GO:0005488,GO:0006355,GO:0008150,GO:0009889,GO:0010468,GO:0010556,GO:0019219,GO:0019222,GO:0031323,GO:0031326,GO:0044212,GO:0050789,GO:0050794,GO:0051171,GO:0051252,GO:0060255,GO:0065007,GO:0080090,GO:0097159,GO:1901363,GO:1903506,GO:2000112,GO:2001141	-	COG0640-Predicted transcriptional regulators[K]
SMU_1780	11.4533	24.1067	-1.07366	0.000563376	0.00160438	down	SMU_1780	conserved hypothetical protein	-	-	COG2137-Uncharacterized protein conserved in bacteria[R]
SMU_537	897.867	126.083	2.83212	5.3252e-68	6.66315e-66	up	trpB	putative tryptophan synthase, beta subunit	GO:0000162,GO:0005575,GO:0005622,GO:0005623,GO:0005737,GO:0006082,GO:0006520,GO:0006568,GO:0006576,GO:0006586,GO:0006725,GO:0006807,GO:0008150,GO:0008152,GO:0008652,GO:0009058,GO:0009072,GO:0009073,GO:0009308,GO:0009309,GO:0009987,GO:0016053,GO:0018130,GO:0019438,GO:0019752,GO:0034641,GO:0042401,GO:0042430,GO:0042435,GO:0043436,GO:0044106,GO:0044237,GO:0044238,GO:0044249,GO:0044271,GO:0044281,GO:…	K01696-ko01230 Biosynthesis of amino acids;ko00260 Glycine, serine and threonine metabolism;ko00400 Phenylalanine, tyrosine and tryptophan biosynthesis	COG0133-Tryptophan synthase beta chain[E]
SMU_1782	117.177	422.517	-1.85032	4.71294e-12	4.45062e-11	down	SMU_1782	conserved hypothetical protein	-	-	-
SMU_1783	870.67	429.027	1.02106	1.80269e-07	9.39841e-07	up	proS	putative prolyl-tRNA synthetase	-	K01881-ko00970 Aminoacyl-tRNA biosynthesis	COG0442-Prolyl-tRNA synthetase[J]
SMU_1785	682.647	392.453	0.798618	0.000274975	0.000840458	up	cdsA	putative phosphatidate cytidylyltransferase synthase)	GO:0003674,GO:0003824,GO:0004605,GO:0005575,GO:0006139,GO:0006220,GO:0006221,GO:0006629,GO:0006644,GO:0006650,GO:0006655,GO:0006725,GO:0006753,GO:0006793,GO:0006796,GO:0006807,GO:0008150,GO:0008152,GO:0008610,GO:0008654,GO:0009058,GO:0009117,GO:0009165,GO:0009987,GO:0016020,GO:0016024,GO:0016740,GO:0016772,GO:0016779,GO:0018130,GO:0019438,GO:0019637,GO:0034641,GO:0034654,GO:0044237,GO:0044238,GO:…	K00981-ko00564 Glycerophospholipid metabolism;ko04070 Phosphatidylinositol signaling system	COG0575-CDP-diglyceride synthetase[I]
SMU_536	329.283	46.7867	2.81516	2.17461e-19	4.22677e-18	up	trpF	putative phosphoribosyl anthranilate isomerase	-	K01817-ko01230 Biosynthesis of amino acids;ko00400 Phenylalanine, tyrosine and tryptophan biosynthesis	COG0135-Phosphoribosylanthranilate isomerase[E]
SMU_535	409.193	93.8967	2.12364	3.83559e-20	7.6189e-19	up	trpC	putative indoleglycerol phosphate synthase	GO:0003674,GO:0003824,GO:0004425,GO:0016829,GO:0016830,GO:0016831	K01609-ko01230 Biosynthesis of amino acids;ko00400 Phenylalanine, tyrosine and tryptophan biosynthesis	COG0134-Indole-3-glycerol phosphate synthase[E]
SMU_534	440.43	109.147	2.01264	3.69341e-31	1.3444e-29	up	trpD	putative phosphoribosyl anthranilate transferase	GO:0000162,GO:0003674,GO:0003824,GO:0004048,GO:0004425,GO:0006082,GO:0006520,GO:0006568,GO:0006576,GO:0006586,GO:0006725,GO:0006807,GO:0008150,GO:0008152,GO:0008652,GO:0009058,GO:0009072,GO:0009073,GO:0009308,GO:0009309,GO:0009987,GO:0016053,GO:0016740,GO:0016757,GO:0016763,GO:0016829,GO:0016830,GO:0016831,GO:0018130,GO:0019438,GO:0019752,GO:0034641,GO:0042401,GO:0042430,GO:0042435,GO:0043436,GO:…	K00766-ko01230 Biosynthesis of amino acids;ko00400 Phenylalanine, tyrosine and tryptophan biosynthesis	COG0547-Anthranilate phosphoribosyltransferase[E]
SMU_533	258.227	33.38	2.95158	1.27758e-27	3.76135e-26	up	trpG	putative anthranilate synthase, beta subunit	-	K01658-ko01230 Biosynthesis of amino acids;ko00400 Phenylalanine, tyrosine and tryptophan biosynthesis;ko02024 Quorum sensing	COG0512-Anthranilate/para-aminobenzoate synthases component II[EH]
SMU_532	173.433	34.36	2.33558	4.07681e-18	6.97587e-17	up	trpE	putative anthranilate synthase, alpha subunit	GO:0000162,GO:0003674,GO:0003824,GO:0004049,GO:0005575,GO:0005622,GO:0005623,GO:0005737,GO:0005950,GO:0006082,GO:0006520,GO:0006568,GO:0006576,GO:0006586,GO:0006725,GO:0006807,GO:0008150,GO:0008152,GO:0008652,GO:0009058,GO:0009072,GO:0009073,GO:0009308,GO:0009309,GO:0009987,GO:0016053,GO:0016829,GO:0016830,GO:0016833,GO:0018130,GO:0019438,GO:0019752,GO:0032991,GO:0034641,GO:0042401,GO:0042430,GO:…	K01657-ko01230 Biosynthesis of amino acids;ko00400 Phenylalanine, tyrosine and tryptophan biosynthesis;ko02024 Quorum sensing	COG0147-Anthranilate/para-aminobenzoate synthases component I[EH]
SMU_941c	544.13	240.237	1.1795	6.58639e-05	0.000227737	up	SMU_941c	conserved hypothetical protein	-	-	-
SMU_1784c	671.207	248.973	1.43077	2.2491e-06	1.00507e-05	up	SMU_1784c	putative Eep protein-like protein	-	K11749-ko04112 Cell cycle - Caulobacter;ko02024 Quorum sensing	COG0750-Predicted membrane-associated Zn-dependent proteases 1[M]
SMU_2146c	2399.52	483.467	2.31126	1.79961e-08	1.09842e-07	up	SMU_2146c	hypothetical protein	-	-	-
SMU_2127	1677.54	662.117	1.34119	1.59096e-16	2.22734e-15	up	SMU_2127	putative succinate semialdehyde dehydrogenase	-	K00135-ko00650 Butanoate metabolism;ko00250 Alanine, aspartate and glutamate metabolism;ko00310 Lysine degradation;ko00350 Tyrosine metabolism;ko00760 Nicotinate and nicotinamide metabolism	COG1012-NAD-dependent aldehyde dehydrogenases[C]
SMU_1363c	40.9367	11.7567	1.79991	0.000293105	0.000890435	up	SMU_1363c	putative transposase	-	-	COG1943-Transposase and inactivated derivatives[L]
SMU_1436c	528.04	301.707	0.807501	0.0360338	0.066858	up	SMU_1436c	hypothetical protein	-	-	-
SMU_121	22.7533	10.26	1.14905	0.0213769	0.0423728	up	dinF	putative DinF, damage-inducible protein; possible cation efflux pump (multidrug resistance protein)	-	-	COG0534-Na+-driven multidrug efflux pump[V]
SMU_1290c	173.333	265.583	-0.615615	6.05803e-11	5.07455e-10	down	SMU_1290c	putative permease, chloride channel	-	-	COG0038-Chloride channel protein EriC[P]
SMU_1329c	132.497	58.28	1.18488	4.79783e-05	0.000172756	up	SMU_1329c	putative transposase	-	-	-
SMU_1992	260.7	152.543	0.773171	0.00113745	0.00302415	up	tyrS	putative tyrosyl-tRNA synthetase	GO:0003674,GO:0003824,GO:0004812,GO:0004831,GO:0005575,GO:0005622,GO:0005623,GO:0005737,GO:0005829,GO:0006082,GO:0006139,GO:0006399,GO:0006520,GO:0006725,GO:0006807,GO:0008150,GO:0008152,GO:0009987,GO:0016070,GO:0016874,GO:0016875,GO:0019752,GO:0034641,GO:0034660,GO:0043038,GO:0043039,GO:0043170,GO:0043436,GO:0044237,GO:0044238,GO:0044281,GO:0044424,GO:0044444,GO:0044464,GO:0046483,GO:0071704,GO:…	K01866-ko00970 Aminoacyl-tRNA biosynthesis	COG0162-Tyrosyl-tRNA synthetase[J]
SMU_1867c	650.88	1262.52	-0.955843	1.0426e-07	5.6874e-07	down	SMU_1867c	putative alcohol dehydrogenase	-	-	COG1062-Zn-dependent alcohol dehydrogenases, class III[C]
SMU_244	330.533	167.097	0.984113	0.000275708	0.000841413	up	bacA	putative undecaprenol kinase (bacitracin resistance protein)	-	K06153-ko00550 Peptidoglycan biosynthesis	COG1968-Uncharacterized bacitracin resistance protein[V]
SMU_246	1174.81	674.98	0.799511	0.00196232	0.00493539	up	rgpG	putative glycosyl transferase N-acetylglucosaminyltransferase), RgpG	GO:0000287,GO:0003674,GO:0003824,GO:0005488,GO:0016740,GO:0016772,GO:0016780,GO:0030145,GO:0043167,GO:0043169,GO:0046872,GO:0046914	-	COG0472-UDP-N-acetylmuramyl pentapeptide phosphotransferase/UDP-N-acetylglucosamine-1-phosphate transferase[M]
SMU_243	286.21	113.683	1.33205	2.13563e-16	2.94865e-15	up	SMU_243	conserved hypothetical protein	-	-	-
SMU_2003	2029.1	1055.87	0.942401	0.00136112	0.00356085	up	rs13	30S ribosomal protein S13	GO:0003674,GO:0003735,GO:0005198,GO:0005575,GO:0005622,GO:0005623,GO:0005737,GO:0005829,GO:0005840,GO:0006412,GO:0006518,GO:0006807,GO:0008150,GO:0008152,GO:0009058,GO:0009059,GO:0009987,GO:0010467,GO:0015935,GO:0019538,GO:0022613,GO:0032991,GO:0034641,GO:0034645,GO:0042254,GO:0043043,GO:0043170,GO:0043226,GO:0043228,GO:0043229,GO:0043232,GO:0043603,GO:0043604,GO:0044085,GO:0044237,GO:0044238,GO:…	K02952-ko03010 Ribosome	COG0099-Ribosomal protein S13[J]
SMU_2004	1662.73	2697.18	-0.697893	0.0129386	0.027067	down	if1	putative translation initiation factor IF-1	GO:0001871,GO:0003674,GO:0005488,GO:0005575,GO:0005622,GO:0005623,GO:0005737,GO:0005829,GO:0009986,GO:0030246,GO:0030247,GO:0043021,GO:0043022,GO:0044424,GO:0044444,GO:0044464,GO:0044877,GO:2001065	-	COG0361-Translation initiation factor 1 (IF-1)[J]
SMU_2009	9353.39	4361.93	1.10052	0.00014126	0.000456871	up	rs5	30S ribosomal protein S5	GO:0003674,GO:0003735,GO:0005198,GO:0005575,GO:0005622,GO:0005623,GO:0005737,GO:0005829,GO:0005840,GO:0006412,GO:0006518,GO:0006807,GO:0008150,GO:0008152,GO:0009058,GO:0009059,GO:0009987,GO:0010467,GO:0015935,GO:0019538,GO:0022626,GO:0022627,GO:0032991,GO:0034641,GO:0034645,GO:0043043,GO:0043170,GO:0043226,GO:0043228,GO:0043229,GO:0043232,GO:0043603,GO:0043604,GO:0044237,GO:0044238,GO:0044249,GO:…	K02988-ko03010 Ribosome	COG0098-Ribosomal protein S5[J]
SMU_1160c	2.64	6.27	-1.24793	0.00220855	0.00551311	down	SMU_1160c	hypothetical protein	-	-	-
SMU_1204	734.023	252.87	1.53743	2.56262e-14	3.01786e-13	up	parC	topoisomerase IV, subunit A	-	-	COG0188-Type IIA topoisomerase (DNA gyrase/topo II, topoisomerase IV), A subunit[L]
SMU_1207	531.76	208.75	1.349	1.38758e-06	6.41557e-06	up	fic	Fic	-	-	COG2184-Protein involved in cell division[D]
SMU_1203	441.623	1117.69	-1.33963	1.06557e-16	1.53472e-15	down	ilvE	putative branched-chain amino acid aminotransferase IlvE	-	K00826-ko01210 2-Oxocarboxylic acid metabolism;ko01230 Biosynthesis of amino acids;ko00270 Cysteine and methionine metabolism;ko00280 Valine, leucine and isoleucine degradation;ko00290 Valine, leucine and isoleucine biosynthesis;ko00770 Pantothenate and CoA biosynthesis	COG0115-Branched-chain amino acid aminotransferase/4-amino-4-deoxychorismate lyase[EH]
SMU_669c	140.397	778.613	-2.4714	1.95017e-18	3.45508e-17	down	SMU_669c	putative glutaredoxin	-	-	COG0695-Glutaredoxin and related proteins[O]
SMU_1995c	39.0233	83.1833	-1.09196	1.03512e-10	8.32251e-10	down	SMU_1995c	putative transcriptional regulator	-	-	-
SMU_917c	160.487	19.6467	3.0301	4.09982e-29	1.39116e-27	up	SMU_917c	putative 6-pyruvoyl tetrahydropterin synthase	-	K01737-ko00790 Folate biosynthesis	COG0720-6-pyruvoyl-tetrahydropterin synthase[H]
SMU_1085	226.57	121.853	0.894811	0.0100962	0.0217808	up	rf1	putative peptide chain release factor 1	-	-	COG0216-Protein chain release factor A[J]
SMU_1978	964.99	374.417	1.36587	1.20345e-13	1.33111e-12	up	ackA	putative acetate kinase	-	K00925-ko01200 Carbon metabolism;ko00620 Pyruvate metabolism;ko00640 Propanoate metabolism;ko00720 Carbon fixation pathways in prokaryotes;ko00680 Methane metabolism;ko00430 Taurine and hypotaurine metabolism	COG0282-Acetate kinase[C]
SMU_1974	351.193	663.767	-0.918411	8.37036e-08	4.62913e-07	down	proC	putative pyrroline carboxylate reductase	-	K00286-ko01230 Biosynthesis of amino acids;ko00330 Arginine and proline metabolism	COG0345-Pyrroline-5-carboxylate reductase[E]
SMU_646	81.8133	37.5933	1.12186	0.000497025	0.00143378	up	SMU_646	putative phosphatase	-	-	COG0637-Predicted phosphatase/phosphohexomutase[R]
SMU_1378	4.42333	0.643333	2.7815	0.0265339	0.0508821	up	SMU_1378	hypothetical protein	-	K01126-ko00564 Glycerophospholipid metabolism	-
SMU_1798c	296.387	138.18	1.10093	1.47779e-06	6.77011e-06	up	SMU_1798c	conserved hypothetical protein	-	-	COG1713-Predicted HD superfamily hydrolase involved in NAD metabolism[H]
SMU_1920	1238.68	743.04	0.737292	0.000247302	0.000766408	up	pgdA	phosphoglycerate dehydrogenase	-	-	COG1160-Predicted GTPases[R]
SMU_1685c	51.3333	84.9867	-0.727341	0.008966	0.0196389	down	SMU_1685c	conserved hypothetical protein	-	-	-
SMU_1752c	103.837	485.56	-2.22533	1.88882e-08	1.13898e-07	down	SMU_1752c	hypothetical protein	-	-	-
SMU_807	91.1867	199.363	-1.12851	9.71508e-09	6.15493e-08	down	SMU_807	putative membrane protein	-	-	-
SMU_2161c	7.83	27.3167	-1.8027	9.08893e-07	4.35312e-06	down	SMU_2161c	conserved hypothetical protein	-	-	COG3619-Predicted membrane protein[S]
SMU_940c	4144.26	1411.98	1.55339	3.7802e-33	1.57666e-31	up	SMU_940c	putative hemolysin III	-	-	COG1272-Predicted membrane protein, hemolysin III homolog[R]
SMU_1155	16.71	2.62333	2.67124	6.88793e-05	0.000236935	up	SMU_1155	hypothetical protein	-	-	-
SMU_1558c	141.74	82.5467	0.779965	0.0194006	0.0389178	up	SMU_1558c	putative acetyltransferase	-	-	COG1670-Acetyltransferases, including N-acetylases of ribosomal proteins[J]
SMU_1574c	63.7067	109.117	-0.776355	0.0261691	0.0503271	down	SMU_1574c	conserved hypothetical protein	-	-	-
SMU_730	36.74	9.49667	1.95186	0.00592596	0.0134358	up	SMU_730	conserved hypothetical protein	-	-	-
SMU_734	74.6867	31.6367	1.23925	0.000512469	0.00147197	up	SMU_734	conserved hypothetical protein; possible membrane protein	-	-	-
SMU_737	48.0933	90.4933	-0.911975	2.65043e-09	1.79262e-08	down	SMU_737	conserved hypothetical protein	-	-	-
SMU_2126c	197.007	46.0033	2.09843	8.07276e-15	1.0101e-13	up	SMU_2126c	putative purine-nucleoside phosphorylase	-	-	COG2820-Uridine phosphorylase[F]
SMU_1799	581.313	285.36	1.02653	4.44888e-06	1.89908e-05	up	nadD	putative nicotinate mononucleotide adenylyltransferase	GO:0000309,GO:0003674,GO:0003824,GO:0004515,GO:0006082,GO:0006139,GO:0006520,GO:0006531,GO:0006725,GO:0006732,GO:0006733,GO:0006753,GO:0006793,GO:0006796,GO:0006807,GO:0008150,GO:0008152,GO:0009058,GO:0009066,GO:0009108,GO:0009117,GO:0009165,GO:0009435,GO:0009987,GO:0016740,GO:0016772,GO:0016779,GO:0018130,GO:0019355,GO:0019359,GO:0019362,GO:0019363,GO:0019438,GO:0019637,GO:0019674,GO:0019752,GO:…	K00969-ko00760 Nicotinate and nicotinamide metabolism	COG1057-Nicotinic acid mononucleotide adenylyltransferase[H]
SMU_1707c	44.3167	82.9267	-0.903987	9.55793e-07	4.55589e-06	down	SMU_1707c	putative rRNA methylase	-	-	COG0219-Predicted rRNA methylase (SpoU class)[J]
SMU_1556	1627.15	754.613	1.10853	0.0015597	0.00402386	up	ampM	putative methionine aminopeptidase A	-	-	COG0024-Methionine aminopeptidase[J]
SMU_1928	27.1	13.5933	0.995394	0.000462706	0.00134642	up	psaB	putative ABC transporter, permease protein	-	-	-
SMU_2023c	1926.77	997.5	0.949798	0.029435	0.0558039	up	SMU_2023c	30S ribosomal protein S19	GO:0000028,GO:0003674,GO:0003735,GO:0005198,GO:0005575,GO:0005622,GO:0005623,GO:0005737,GO:0005829,GO:0005840,GO:0006996,GO:0008150,GO:0009987,GO:0015935,GO:0016043,GO:0022607,GO:0022613,GO:0022618,GO:0022626,GO:0022627,GO:0032991,GO:0034622,GO:0042254,GO:0042255,GO:0042274,GO:0043226,GO:0043228,GO:0043229,GO:0043232,GO:0043933,GO:0044085,GO:0044391,GO:0044422,GO:0044424,GO:0044444,GO:0044445,GO:…	K02965-ko03010 Ribosome	COG0185-Ribosomal protein S19[J]
SMU_1291c	72.41	135.603	-0.905132	0.000569745	0.00161791	down	SMU_1291c	putative chorismate mutase	-	K04516-ko01230 Biosynthesis of amino acids;ko00400 Phenylalanine, tyrosine and tryptophan biosynthesis	-
SMU_t63	12.1333	190.143	-3.97004	6.70902e-09	4.36282e-08	down	SMU_t63	tRNA-Asn	-	-	-
SMU_2104a	340.273	937.56	-1.46222	5.31515e-18	9.01774e-17	down	SMU_2104a	50S ribosomal protein L32	-	K02911-ko03010 Ribosome	COG0333-Ribosomal protein L32[J]
SMU_1335c	11.38	4.09	1.47633	0.00976066	0.02124	up	SMU_1335c	putative enoyl-(acyl-carrier-protein) reductase	-	-	COG2070-Dioxygenases related to 2-nitropropane dioxygenase[R]
SMU_394c	174.517	336.637	-0.947828	1.23383e-05	4.91078e-05	down	SMU_394c	conserved hypothetical protein	-	-	COG0718-Uncharacterized protein conserved in bacteria[S]
SMU_914c	224.163	54.31	2.04526	5.05428e-12	4.75054e-11	up	SMU_914c	conserved hypothetical protein	-	-	-
SMU_727	29.49	9.27	1.66958	0.00194749	0.00490425	up	SMU_727	putative transcriptional regulator	-	-	COG0789-Predicted transcriptional regulators[K]
SMU_201c	6.56333	19.9367	-1.60292	0.000909533	0.00248077	down	SMU_201c	putative transposon protein	-	-	-
SMU_1067c	169.41	541.503	-1.67645	3.13323e-09	2.0979e-08	down	SMU_1067c	putative ABC transporter, permease protein	-	-	-
SMU_1582c	477.3	844.807	-0.823725	5.2923e-10	3.89529e-09	down	SMU_1582c	conserved hypothetical protein	-	K08968-ko00270 Cysteine and methionine metabolism	COG1956-GAF domain-containing protein[T]
SMU_12	82.6333	155.813	-0.915023	0.00190306	0.00480989	down	SMU_12	conserved hypothetical protein	-	K01467-ko02020 Two-component system;ko01501 beta-Lactam resistance	COG2367-Beta-lactamase class A[V]
SMU_15	5249.95	1848.02	1.50632	1.85934e-22	4.27862e-21	up	ftsH	putative cell division protein FtsH	GO:0003674,GO:0003824,GO:0004176,GO:0005575,GO:0005623,GO:0006508,GO:0006807,GO:0008150,GO:0008152,GO:0008233,GO:0008237,GO:0009056,GO:0009057,GO:0016462,GO:0016787,GO:0016817,GO:0016818,GO:0016887,GO:0017111,GO:0019538,GO:0030163,GO:0030428,GO:0032502,GO:0042623,GO:0043170,GO:0043934,GO:0044238,GO:0044464,GO:0070011,GO:0071704,GO:0140096,GO:1901564,GO:1901565,GO:1901575	-	COG0465-ATP-dependent Zn proteases[O]
SMU_258	926.22	439.33	1.07605	1.49034e-05	5.88495e-05	up	oppD	putative oligopeptide ABC transporter, ATP-binding protein OppD	-	K15583-ko02010 ABC transporters;ko02024 Quorum sensing;ko01501 beta-Lactam resistance	COG0444-ABC-type dipeptide/oligopeptide/nickel transport system, ATPase component[EP]
SMU_259	714.293	382.403	0.901422	2.25427e-06	1.00513e-05	up	oppF	putative oligopeptide ABC transporter, ATP-binding protein OppF	-	K10823-ko02010 ABC transporters;ko02024 Quorum sensing;ko01501 beta-Lactam resistance	COG1123-ATPase components of various ABC-type transport systems, contain duplicated ATPase[R]
SMU_256	945.273	391.95	1.27006	1.56311e-17	2.52367e-16	up	oppB	putative oligopeptide transport system, permease protein OppB	-	K15581-ko02010 ABC transporters;ko02024 Quorum sensing;ko01501 beta-Lactam resistance	COG0601-ABC-type dipeptide/oligopeptide/nickel transport systems, permease components[EP]
SMU_257	720.227	344.92	1.06219	3.85784e-08	2.22576e-07	up	oppC	putative transmembrane protein, permease OppC	-	K15582-ko02010 ABC transporters;ko02024 Quorum sensing;ko01501 beta-Lactam resistance	COG1173-ABC-type dipeptide/oligopeptide/nickel transport systems, permease components[EP]
SMU_1064c	31.6367	12.9733	1.28605	0.00176963	0.00450165	up	SMU_1064c	putative transcriptional regulator (GntR family)	-	-	COG0490-Putative regulatory, ligand-binding protein related to C-terminal domains of K+ channels[P]
SMU_2015	6277.77	2630.13	1.25512	1.85224e-16	2.57513e-15	up	rl5	50S ribosomal protein L5	GO:0000027,GO:0003674,GO:0003676,GO:0003723,GO:0003735,GO:0005198,GO:0005488,GO:0005575,GO:0005622,GO:0005623,GO:0005737,GO:0005829,GO:0005840,GO:0006412,GO:0006518,GO:0006807,GO:0006996,GO:0008150,GO:0008152,GO:0009058,GO:0009059,GO:0009987,GO:0010467,GO:0015934,GO:0016043,GO:0019538,GO:0022607,GO:0022613,GO:0022618,GO:0022625,GO:0022626,GO:0032991,GO:0034622,GO:0034641,GO:0034645,GO:0042254,GO:…	K02931-ko03010 Ribosome	COG0094-Ribosomal protein L5[J]
SMU_2014	4184.25	2455.95	0.768691	4.82861e-05	0.000173552	up	rs14	30S ribosomal protein S14	GO:0003674,GO:0003735,GO:0005198,GO:0005575,GO:0005622,GO:0005623,GO:0005737,GO:0005840,GO:0006412,GO:0006518,GO:0006807,GO:0008150,GO:0008152,GO:0009058,GO:0009059,GO:0009987,GO:0010467,GO:0015935,GO:0019538,GO:0032991,GO:0034641,GO:0034645,GO:0043043,GO:0043170,GO:0043226,GO:0043228,GO:0043229,GO:0043232,GO:0043603,GO:0043604,GO:0044237,GO:0044238,GO:0044249,GO:0044260,GO:0044267,GO:0044271,GO:…	K02954-ko03010 Ribosome	COG0199-Ribosomal protein S14[J]
SMU_2017	3060.38	1881.88	0.701534	0.0364693	0.0676033	up	rl14	50S ribosomal protein L14	GO:0003674,GO:0003676,GO:0003723,GO:0003735,GO:0005198,GO:0005488,GO:0005575,GO:0005622,GO:0005623,GO:0005737,GO:0005829,GO:0005840,GO:0015934,GO:0019843,GO:0022625,GO:0022626,GO:0032991,GO:0043226,GO:0043228,GO:0043229,GO:0043232,GO:0044391,GO:0044422,GO:0044424,GO:0044444,GO:0044445,GO:0044446,GO:0044464,GO:0070180,GO:0097159,GO:1901363,GO:1990904	K02874-ko03010 Ribosome	COG0093-Ribosomal protein L14[J]
SMU_2016	996.22	298.617	1.73817	4.09058e-09	2.69386e-08	up	rl24	50S ribosomal protein L24	GO:0005575,GO:0005622,GO:0005623,GO:0005737,GO:0005829,GO:0005840,GO:0006412,GO:0006518,GO:0006807,GO:0008150,GO:0008152,GO:0009058,GO:0009059,GO:0009987,GO:0010467,GO:0015934,GO:0019538,GO:0022625,GO:0022626,GO:0032991,GO:0034641,GO:0034645,GO:0043043,GO:0043170,GO:0043226,GO:0043228,GO:0043229,GO:0043232,GO:0043603,GO:0043604,GO:0044237,GO:0044238,GO:0044249,GO:0044260,GO:0044267,GO:0044271,GO:…	K02895-ko03010 Ribosome	COG0198-Ribosomal protein L24[J]
SMU_2011	3343.35	1335.54	1.32387	3.23987e-13	3.45011e-12	up	rl6	50S ribosomal protein L6 (BL10)	GO:0002181,GO:0003674,GO:0003676,GO:0003723,GO:0003735,GO:0005198,GO:0005488,GO:0005575,GO:0005622,GO:0005623,GO:0005737,GO:0005829,GO:0005840,GO:0006412,GO:0006518,GO:0006807,GO:0008150,GO:0008152,GO:0009058,GO:0009059,GO:0009987,GO:0010467,GO:0015934,GO:0019538,GO:0022625,GO:0022626,GO:0032991,GO:0034641,GO:0034645,GO:0043043,GO:0043170,GO:0043226,GO:0043228,GO:0043229,GO:0043232,GO:0043603,GO:…	K02933-ko03010 Ribosome	COG0097-Ribosomal protein L6P/L9E[J]
SMU_647	289.233	116.427	1.31281	5.79499e-07	2.82277e-06	up	SMU_647	putative methyltransferase	-	-	COG4122-Predicted O-methyltransferase[R]
SMU_1377c	310.033	601.43	-0.955973	0.00242164	0.00601503	down	SMU_1377c	conserved hypothetical protein	-	-	COG0009-Putative translation factor (SUA5)[J]
SMU_2019	949.01	378.463	1.32627	0.0167697	0.0340842	up	rl29	50s ribosomal protein L29	GO:0005575,GO:0005622,GO:0005623,GO:0005737,GO:0005829,GO:0005840,GO:0015934,GO:0022625,GO:0022626,GO:0032991,GO:0043226,GO:0043228,GO:0043229,GO:0043232,GO:0044391,GO:0044422,GO:0044424,GO:0044444,GO:0044445,GO:0044446,GO:0044464,GO:1990904	K02904-ko03010 Ribosome	COG0255-Ribosomal protein L29[J]
SMU_1881c	256.82	107.75	1.25307	2.41483e-12	2.36985e-11	up	SMU_1881c	putative ABC transporter, ATP-binding protein	-	K20344-ko02010 ABC transporters;ko02024 Quorum sensing	COG2274-ABC-type bacteriocin/lantibiotic exporters, contain an N-terminal double-glycine peptidase domain[V]
SMU_651c	311.9	58.6167	2.4117	1.82423e-39	9.36437e-38	up	SMU_651c	putative ABC transporter, substrate-binding protein	-	-	COG0715-ABC-type nitrate/sulfonate/bicarbonate transport systems, periplasmic components[P]
SMU_656	42.2133	5.93667	2.82997	1.23475e-07	6.60954e-07	up	mutE2	putative MutE	-	K20491-ko02010 ABC transporters;ko02020 Two-component system;ko02024 Quorum sensing	-
SMU_657	45.0167	7.95667	2.50022	1.00478e-14	1.24171e-13	up	mutG	putative MutG	-	K20492-ko02010 ABC transporters;ko02020 Two-component system;ko02024 Quorum sensing	-
SMU_654	23.5533	5.12667	2.19984	3.05665e-07	1.53369e-06	up	mutF	putative ABC transporter, ATP-binding protein MutF	-	K20490-ko02010 ABC transporters;ko02020 Two-component system;ko02024 Quorum sensing	COG1131-ABC-type multidrug transport system, ATPase component[V]
SMU_655	17.1633	5.10333	1.74982	0.0352048	0.065502	up	mutE1	putative MutE	-	K20491-ko02010 ABC transporters;ko02020 Two-component system;ko02024 Quorum sensing	-
SMU_1946	278.473	108.547	1.35922	1.55406e-05	6.12445e-05	up	SMU_1946	hypothetical protein	-	-	-
SMU_1945	76.5533	22.5	1.76654	8.96724e-06	3.65287e-05	up	SMU_1945	hypothetical protein	-	-	-
SMU_1949	377.773	245.693	0.620662	0.0117285	0.0249526	up	pbp2a	putative membrane carboxypeptidase, penicillin-binding protein 2a	-	K12555-ko00550 Peptidoglycan biosynthesis;ko01501 beta-Lactam resistance	COG0744-Membrane carboxypeptidase (penicillin-binding protein)[M]
SMU_658	52.59	8.15	2.68992	1.03851e-16	1.50659e-15	up	SMU_658	conserved hypothetical protein	-	-	-
SMU_659	104	45.1833	1.20272	7.78503e-05	0.000266877	up	SMU_659	putative response regulator SpaR	-	K20488-ko02020 Two-component system;ko02024 Quorum sensing	COG0745-Response regulators consisting of a CheY-like receiver domain and a winged-helix DNA-binding domain[TK]
SMU_668c	480.473	1052.78	-1.13167	2.07784e-17	3.32787e-16	down	SMU_668c	ribonucleotide reductase, large subunit	-	K00525-ko00230 Purine metabolism;ko00240 Pyrimidine metabolism	COG0209-Ribonucleotide reductase, alpha subunit[F]
SMU_384	28.8033	44.1933	-0.617593	0.0138787	0.0287036	down	SMU_384	hypothetical protein	-	-	COG1846-Transcriptional regulators[K]
SMU_387	278.49	159.74	0.8019	0.0263515	0.0506292	up	SMU_387	putative glycoprotein endopeptidase	GO:0000408,GO:0002949,GO:0005575,GO:0005622,GO:0005623,GO:0006139,GO:0006396,GO:0006399,GO:0006400,GO:0006725,GO:0006807,GO:0008033,GO:0008150,GO:0008152,GO:0009451,GO:0009987,GO:0010467,GO:0016070,GO:0032991,GO:0034470,GO:0034641,GO:0034660,GO:0043170,GO:0043412,GO:0044237,GO:0044238,GO:0044424,GO:0044464,GO:0046483,GO:0070525,GO:0071704,GO:0090304,GO:1901360	-	COG0533-Metal-dependent proteases with possible chaperone activity[O]
SMU_1158c	34.5833	54.6767	-0.660848	0.0032217	0.00780853	down	SMU_1158c	conserved hypothetical protein	-	-	COG4487-Uncharacterized protein conserved in bacteria[S]
SMU_1069c	94.5367	210.383	-1.15407	0.0178223	0.0360407	down	SMU_1069c	hypothetical protein	-	-	-
SMU_815	346.8	173.833	0.996399	0.00305688	0.00741803	up	SMU_815	putative amino acid transporter, amino acid-binding protein	-	-	COG0834-ABC-type amino acid transport/signal transduction systems, periplasmic component/domain[ET]
SMU_816	519.92	219.947	1.24114	3.76635e-18	6.5002e-17	up	SMU_816	putative aminotransferase	-	-	COG0436-Aspartate/tyrosine/aromatic aminotransferase[E]
SMU_818	580.44	2486.27	-2.09877	1.44747e-07	7.66623e-07	down	SMU_818	30S ribosomal protein S21	GO:0005575,GO:0005622,GO:0005623,GO:0005737,GO:0005840,GO:0032991,GO:0043226,GO:0043228,GO:0043229,GO:0043232,GO:0044391,GO:0044422,GO:0044424,GO:0044444,GO:0044446,GO:0044464,GO:1990904	K02970-ko03010 Ribosome	COG0828-Ribosomal protein S21[J]
SMU_819	631.517	1967.54	-1.6395	2.68506e-18	4.67433e-17	down	mscL	putative large conductance mechanosensitive channel	GO:0003674,GO:0005215,GO:0005575,GO:0006810,GO:0006811,GO:0006884,GO:0008150,GO:0008361,GO:0008381,GO:0009987,GO:0009992,GO:0015267,GO:0016020,GO:0016021,GO:0016043,GO:0019725,GO:0022803,GO:0022836,GO:0022857,GO:0030104,GO:0031224,GO:0032535,GO:0042592,GO:0044425,GO:0048878,GO:0051179,GO:0051234,GO:0055082,GO:0055085,GO:0065007,GO:0065008,GO:0071840,GO:0090066	-	COG1970-Large-conductance mechanosensitive channel[M]
SMU_2167	3483.21	1694.55	1.03952	0.000186185	0.000593539	up	SMU_2167	50S Ribosomal Protein L2	GO:0002181,GO:0003674,GO:0003676,GO:0003723,GO:0003735,GO:0005198,GO:0005488,GO:0005575,GO:0005622,GO:0005623,GO:0005737,GO:0005829,GO:0005840,GO:0006412,GO:0006518,GO:0006807,GO:0008150,GO:0008152,GO:0009058,GO:0009059,GO:0009987,GO:0010467,GO:0015934,GO:0019538,GO:0022625,GO:0022626,GO:0032991,GO:0034641,GO:0034645,GO:0043043,GO:0043170,GO:0043226,GO:0043228,GO:0043229,GO:0043232,GO:0043603,GO:…	K02886-ko03010 Ribosome	COG0090-Ribosomal protein L2[J]
SMU_2166	1468.52	690.51	1.08863	1.72421e-07	9.01273e-07	up	SMU_2166	50S Ribosomal Protein L23	GO:0000027,GO:0003674,GO:0003676,GO:0003723,GO:0003735,GO:0005198,GO:0005488,GO:0005575,GO:0005622,GO:0005623,GO:0005737,GO:0005829,GO:0005840,GO:0006412,GO:0006518,GO:0006807,GO:0006996,GO:0008150,GO:0008152,GO:0009058,GO:0009059,GO:0009987,GO:0010467,GO:0015934,GO:0016043,GO:0019538,GO:0022607,GO:0022613,GO:0022618,GO:0022625,GO:0022626,GO:0032991,GO:0034622,GO:0034641,GO:0034645,GO:0042254,GO:…	K02892-ko03010 Ribosome	COG0089-Ribosomal protein L23[J]
SMU_1747c	187.81	56.7733	1.72599	1.24075e-12	1.24199e-11	up	SMU_1747c	putative phosphatase	-	-	COG0637-Predicted phosphatase/phosphohexomutase[R]
SMU_1410	69.4733	14.82	2.22891	2.90098e-17	4.57304e-16	up	SMU_1410	putative reductase	-	K00244-ko01200 Carbon metabolism;ko00020 Citrate cycle (TCA cycle);ko00620 Pyruvate metabolism;ko00650 Butanoate metabolism;ko00190 Oxidative phosphorylation;ko00720 Carbon fixation pathways in prokaryotes;ko02020 Two-component system	COG2081-Predicted flavoproteins[R]
SMU_1411	67.1433	8.39333	2.99993	6.05472e-24	1.51519e-22	up	SMU_1411	conserved hypothetical protein	-	-	-
SMU_1788c	96.7367	339.83	-1.81268	4.01508e-16	5.4312e-15	down	SMU_1788c	putative bacterocin transport accessory protein, Bta	-	-	-
SMU_1090	1797.37	596.99	1.59011	3.83436e-08	2.21861e-07	up	SMU_1090	conserved hypothetical protein	-	-	COG0431-Predicted flavoprotein[R]
SMU_720	303.943	110.66	1.45767	7.99441e-18	1.31187e-16	up	SMU_720	conserved hypothetical protein; possible Na+/solute symporter	-	-	-
SMU_721	130.79	53.4733	1.29036	0.00181707	0.00461647	up	SMU_721	conserved hypothetical protein	-	-	-
SMU_1913c	38.0433	57.8567	-0.60484	0.0251118	0.0486077	down	SMU_1913c	putative immunity protein, BLpL-like	-	K20341-ko02024 Quorum sensing	-
SMU_1644c	26.5033	68.8	-1.37623	9.86948e-05	0.000328768	down	SMU_1644c	hypothetical protein	-	-	-
SMU_1659c	409.24	241.88	0.758656	0.0285994	0.0544776	up	SMU_1659c	conserved hypothetical protein	GO:0000154,GO:0000451,GO:0000453,GO:0001510,GO:0006139,GO:0006364,GO:0006396,GO:0006725,GO:0006807,GO:0008150,GO:0008152,GO:0009451,GO:0009987,GO:0010467,GO:0016070,GO:0016072,GO:0022613,GO:0031167,GO:0032259,GO:0034470,GO:0034641,GO:0034660,GO:0042254,GO:0043170,GO:0043412,GO:0043414,GO:0044085,GO:0044237,GO:0044238,GO:0044260,GO:0046483,GO:0071704,GO:0071840,GO:0090304,GO:1901360	-	COG0313-Predicted methyltransferases[R]
SMU_943c	351.307	165.867	1.08271	3.38215e-05	0.00012539	up	SMU_943c	putative hydroxymethylglutaryl-CoA synthase	-	K01641-ko00650 Butanoate metabolism;ko00072 Synthesis and degradation of ketone bodies;ko00280 Valine, leucine and isoleucine degradation;ko00900 Terpenoid backbone biosynthesis	COG3425-3-hydroxy-3-methylglutaryl CoA synthase[I]
SMU_1642c	53.13	82.26	-0.630664	0.00805628	0.0179407	down	SMU_1642c	conserved hypothetical protein	-	-	COG2323-Predicted membrane protein[S]
SMU_1361c	14.2967	36.7633	-1.36259	2.99034e-07	1.50419e-06	down	SMU_1361c	putative transcriptional regulator (TetR family)	-	-	COG1309-Transcriptional regulator[K]
SMU_148	11083.2	2344.4	2.24109	9.89489e-19	1.80087e-17	up	adhE	putative alcohol-acetaldehyde dehydrogenase	-	K04072-ko01220 Degradation of aromatic compounds;ko00010 Glycolysis / Gluconeogenesis;ko00620 Pyruvate metabolism;ko00650 Butanoate metabolism;ko00071 Fatty acid degradation;ko00350 Tyrosine metabolism;ko00625 Chloroalkane and chloroalkene degradation;ko00626 Naphthalene degradation	COG1454-Alcohol dehydrogenase, class IV[C]
SMU_417	201.2	402.863	-1.00166	1.01829e-16	1.48805e-15	down	SMU_417	conserved hypothetical protein	GO:0000028,GO:0005575,GO:0005622,GO:0005623,GO:0005737,GO:0005829,GO:0006412,GO:0006518,GO:0006807,GO:0006996,GO:0008150,GO:0008152,GO:0009058,GO:0009059,GO:0009987,GO:0010467,GO:0016043,GO:0019538,GO:0022607,GO:0022613,GO:0022618,GO:0034622,GO:0034641,GO:0034645,GO:0042254,GO:0042255,GO:0042274,GO:0043043,GO:0043170,GO:0043603,GO:0043604,GO:0043933,GO:0044085,GO:0044237,GO:0044238,GO:0044249,GO:…	-	COG0779-Uncharacterized protein conserved in bacteria[S]
SMU_410	395.487	168.687	1.22928	9.83533e-05	0.00032872	up	brpA	putative transcriptional regulator	-	-	COG1316-Transcriptional regulator[K]
SMU_735	19.3133	51.4167	-1.41264	4.76871e-05	0.000172017	down	SMU_735	hypothetical protein	-	-	-
SMU_140	883.263	1708.09	-0.951471	1.07578e-07	5.82087e-07	down	SMU_140	putative glutathione reductase	-	K00383-ko00480 Glutathione metabolism;ko04918 Thyroid hormone synthesis	COG1249-Pyruvate/2-oxoglutarate dehydrogenase complex, dihydrolipoamide dehydrogenase (E3) component, and related enzymes[C]
SMU_382c	63.66	24.63	1.36997	3.86607e-06	1.66092e-05	up	SMU_382c	putative oxidoreductase	-	-	COG0667-Predicted oxidoreductases (related to aryl-alcohol dehydrogenases)[C]
SMU_1434c	795.123	448.67	0.825524	0.00585903	0.0133444	up	SMU_1434c	putative glycosyltransferase	-	-	COG1215-Glycosyltransferases, probably involved in cell wall biogenesis[M]
SMU_184	88.5733	234.28	-1.40329	3.54064e-12	3.41638e-11	down	sloC	putative ABC transporter, metal binding lipoprotein; surface adhesin precursor; saliva-binding protein; lipoprotein receptor LraI (LraI family)	-	K19971-ko02010 ABC transporters	COG0803-ABC-type metal ion transport system, periplasmic component/surface adhesin[P]
SMU_1595	51.8133	15.3467	1.7554	2.92841e-07	1.47674e-06	up	cah	putative carbonic anhydrase precursor	-	K01674-ko00910 Nitrogen metabolism	COG3338-Carbonic anhydrase[P]
SMU_1150	65.85	17.1767	1.93873	5.29171e-08	3.00114e-07	up	SMU_1150	putative transporter, trans-membrane domain bacteriocin immunity protein	-	K20461-ko02010 ABC transporters	-
SMU_455	562.51	288.077	0.965426	1.4848e-09	1.04668e-08	up	pbp2x	putative penicillin-binding protein 2X	GO:0005575,GO:0005623,GO:0005886,GO:0016020,GO:0044464,GO:0071944	K12556-ko00550 Peptidoglycan biosynthesis;ko01501 beta-Lactam resistance	COG0768-Cell division protein FtsI/penicillin-binding protein 2[M]
SMU_322c	1023	3168.16	-1.63084	2.39945e-13	2.5966e-12	down	SMU_322c	glucose-1-phosphate uridylyltransferase	-	K00963-ko00040 Pentose and glucuronate interconversions;ko00052 Galactose metabolism;ko00500 Starch and sucrose metabolism;ko00520 Amino sugar and nucleotide sugar metabolism	COG1210-UDP-glucose pyrophosphorylase[M]
SMU_29	20.9967	75.62	-1.84861	8.7383e-16	1.1741e-14	down	SMU_29	putative phosphoribosylaminoimidazole-succinocarboxamide synthase SAICAR synthetase	-	K01923-ko00230 Purine metabolism	COG0152-Phosphoribosylaminoimidazolesuccinocarboxamide (SAICAR) synthase[F]
SMU_20	24.06	66.6033	-1.46896	9.02115e-06	3.65594e-05	down	mreC	putative cell shape-determining protein MreC	GO:0003674,GO:0005488,GO:0005515,GO:0005575,GO:0005623,GO:0005886,GO:0008150,GO:0008360,GO:0009273,GO:0009987,GO:0016020,GO:0022603,GO:0022604,GO:0030428,GO:0042546,GO:0043621,GO:0044085,GO:0044464,GO:0050789,GO:0050793,GO:0050794,GO:0051128,GO:0065007,GO:0065008,GO:0071554,GO:0071840,GO:0071944	-	COG1792-Cell shape-determining protein[M]
SMU_188c	168.267	389.42	-1.21058	3.53802e-08	2.07109e-07	down	SMU_188c	putative 33 kD chaperonin (heat shock protein 33) (HSP-33)	-	-	COG1281-Disulfide bond chaperones of the HSP33 family[O]
SMU_1068c	138.267	313.453	-1.1808	1.91459e-10	1.49145e-09	down	SMU_1068c	putative ABC transporter, ATP-binding protein	-	-	COG4152-ABC-type uncharacterized transport system, ATPase component[R]
SMU_457	67.2867	28.7533	1.22659	0.0466877	0.0839791	up	SMU_457	hypothetical protein	-	-	-
SMU_145	310.24	124.773	1.31408	5.0696e-06	2.14121e-05	up	SMU_145	conserved hypothetical protein	-	-	-
SMU_915c	275.013	19.6933	3.80372	6.10131e-37	2.71441e-35	up	SMU_915c	conserved hypothetical protein	-	K09457-ko00790 Folate biosynthesis	COG0780-Enzyme related to GTP cyclohydrolase I[R]
SMU_t43	771.277	4543.11	-2.55836	0.0303963	0.0574631	down	SMU_t43	tRNA-Leu	-	-	-
SMU_1955	535.143	1803.01	-1.75241	2.82966e-13	3.04569e-12	down	groES	putative co-chaperonin GroES	GO:0003674,GO:0005488,GO:0005515,GO:0006457,GO:0006458,GO:0006950,GO:0006986,GO:0008150,GO:0009987,GO:0010033,GO:0035966,GO:0042221,GO:0042802,GO:0043167,GO:0043169,GO:0046872,GO:0050896,GO:0051082,GO:0051084,GO:0051085,GO:0051087,GO:0061077	-	COG0234-Co-chaperonin GroES (HSP10)[O]
SMU_263	14.5567	3.05333	2.25322	5.89976e-05	0.000207216	up	SMU_263	putative amino acid antiporter	-	K20265-ko02024 Quorum sensing	COG0531-Amino acid transporters[E]
SMU_1957	628.213	1552.92	-1.30566	2.3784e-22	5.41087e-21	down	SMU_1957	putative PTS system, mannose-specific IID component	-	-	COG3716-Phosphotransferase system, mannose/fructose/N-acetylgalactosamine-specific component IID[G]
SMU_620	48.4033	15.2367	1.66756	0.00440705	0.0103799	up	SMU_620	hypothetical protein	-	-	-
SMU_624	637.397	200.057	1.67178	1.94402e-21	4.05408e-20	up	SMU_624	putative 1-acylglycerol-3-phosphate O-acyltransferase	GO:0003674,GO:0003824,GO:0005575,GO:0005623,GO:0005886,GO:0008374,GO:0016020,GO:0016411,GO:0016740,GO:0016746,GO:0016747,GO:0042171,GO:0044464,GO:0071617,GO:0071944	K00655-ko00561 Glycerolipid metabolism;ko00564 Glycerophospholipid metabolism	COG0204-1-acyl-sn-glycerol-3-phosphate acyltransferase[I]
SMU_629	349.483	2955.83	-3.08027	4.72195e-22	1.06217e-20	down	sod	putative manganese-type superoxide dismutase, Fe/Mn-SOD	GO:0005575,GO:0005576	K04564-ko04013 MAPK signaling pathway - fly;ko04068 FoxO signaling pathway;ko04146 Peroxisome;ko04211 Longevity regulating pathway - mammal;ko04212 Longevity regulating pathway - worm;ko04213 Longevity regulating pathway - multiple species;ko05016 Huntington's disease	COG0605-Superoxide dismutase[P]
SMU_1040c	238.617	386.29	-0.69499	0.000154702	0.00049793	down	SMU_1040c	putative oxidoreductase, short-chain dehydrogenase/reductase	-	-	COG4221-Short-chain alcohol dehydrogenase of unknown specificity[R]
SMU_412c	254.84	746.23	-1.55003	8.38428e-18	1.36466e-16	down	SMU_412c	putative Hit-like protein involved in cell-cycle regulation	-	-	COG0537-Diadenosine tetraphosphate (Ap4A) hydrolase and other HIT family hydrolases[FGR]
SMU_574c	3164.56	115.117	4.78083	2.38268e-57	2.27149e-55	up	SMU_574c	putative membrane protein	-	K05339-ko02020 Two-component system	COG1346-Putative effector of murein hydrolase[M]
SMU_1311	896.483	581.667	0.624084	0.0235461	0.046215	up	asnS	putative asparaginyl-tRNA synthetase	GO:0005575,GO:0005622,GO:0005623,GO:0005737,GO:0044424,GO:0044464	K01893-ko00970 Aminoacyl-tRNA biosynthesis	COG0017-Aspartyl/asparaginyl-tRNA synthetases[J]
SMU_1131c	142.053	385.763	-1.44128	2.3475e-10	1.79378e-09	down	SMU_1131c	hypothetical protein	-	K15860-ko02020 Two-component system	-
SMU_1750c	107.387	279.887	-1.38203	4.65004e-07	2.28732e-06	down	SMU_1750c	hypothetical protein	-	-	-
SMU_2094c	21.0067	45.84	-1.12576	0.00535871	0.0124168	down	SMU_2094c	conserved hypothetical protein	GO:0006355,GO:0008150,GO:0009889,GO:0010468,GO:0010556,GO:0019219,GO:0019222,GO:0031323,GO:0031326,GO:0050789,GO:0050794,GO:0051171,GO:0051252,GO:0060255,GO:0065007,GO:0080090,GO:1903506,GO:2000112,GO:2001141	-	COG0664-cAMP-binding proteins - catabolite gene activator and regulatory subunit of cAMP-dependent protein kinases[T]
SMU_281	139.457	54.73	1.34941	0.0123954	0.0260942	up	SMU_281	hypothetical protein	-	-	-
SMU_283	203.583	47.78	2.09114	1.46482e-05	5.79561e-05	up	SMU_283	hypothetical protein	-	-	-
SMU_538	547.883	92.2333	2.57051	4.53493e-58	4.53946e-56	up	trpA	putative tryptophan synthase, alpha subunit	-	K01695-ko01230 Biosynthesis of amino acids;ko00260 Glycine, serine and threonine metabolism;ko00400 Phenylalanine, tyrosine and tryptophan biosynthesis	COG0159-Tryptophan synthase alpha chain[E]
SMU_299c	740.04	1623.67	-1.13358	6.71064e-06	2.7989e-05	down	SMU_299c	putative bacteriocin peptide precursor	-	-	-
SMU_820	594.98	362.643	0.71429	0.0197851	0.0396494	up	SMU_820	conserved hypothetical protein	-	-	-
SMU_531	74.3033	23.6333	1.6526	0.000144929	0.000467981	up	SMU_531	putative chorismate mutase	-	K04092-ko01230 Biosynthesis of amino acids;ko00400 Phenylalanine, tyrosine and tryptophan biosynthesis	COG1605-Chorismate mutase[E]
SMU_932	193.92	43.88	2.14383	2.4203e-09	1.6651e-08	up	SMU_932	hypothetical protein	-	-	-
SMU_1963c	80.0467	31.67	1.33772	0.000237323	0.000737765	up	SMU_1963c	putative sugar-binding periplasmic protein	-	-	COG1653-ABC-type sugar transport system, periplasmic component[G]
SMU_1044c	493.303	246.387	1.00155	0.000780613	0.00217356	up	SMU_1044c	putative pseudouridylate synthase	GO:0000154,GO:0000455,GO:0001522,GO:0003674,GO:0003824,GO:0005575,GO:0005622,GO:0005623,GO:0005737,GO:0005829,GO:0006139,GO:0006364,GO:0006396,GO:0006725,GO:0006807,GO:0008150,GO:0008152,GO:0009451,GO:0009982,GO:0009987,GO:0010467,GO:0016070,GO:0016072,GO:0016853,GO:0016866,GO:0022613,GO:0031118,GO:0034470,GO:0034641,GO:0034660,GO:0042254,GO:0043170,GO:0043412,GO:0044085,GO:0044237,GO:0044238,GO:…	-	COG0564-Pseudouridylate synthases, 23S RNA-specific[J]
SMU_1089	351.937	143.837	1.29088	8.24548e-06	3.38268e-05	up	SMU_1089	conserved hypothetical protein	-	-	COG0431-Predicted flavoprotein[R]
SMU_753	930.14	1680.13	-0.85305	3.26549e-05	0.00012129	down	SMU_753	conserved hypothetical protein	-	-	-
SMU_751	455.997	271.043	0.7505	0.0040295	0.00956948	up	SMU_751	conserved hypothetical protein; possible transcriptional accessory protein	-	-	COG2183-Transcriptional accessory protein[K]
SMU_757	208.203	110.957	0.907997	0.0249861	0.048471	up	SMU_757	hypothetical protein	-	-	-
SMU_756	351.883	172.593	1.02772	1.87279e-05	7.23809e-05	up	SMU_756	conserved hypothetical protein	-	-	COG4768-Uncharacterized protein containing a divergent version of the methyl-accepting chemotaxis-like domain[R]
SMU_755	2006	1017.31	0.97956	0.000869983	0.00238917	up	SMU_755	putative prolipoprotein diacylglycerol transferase	-	-	COG0682-Prolipoprotein diacylglyceryltransferase[M]
SMU_1828	1412.07	6428.45	-2.18666	6.71812e-41	3.63505e-39	down	SMU_1828	conserved hypothetical protein	-	-	COG0589-Universal stress protein UspA and related nucleotide-binding proteins[T]
SMU_343	422.277	224.17	0.913595	0.00209118	0.00525289	up	SMU_343	hypothetical protein	-	-	-
SMU_1537	1277.46	90.0133	3.827	5.19457e-64	6.11737e-62	up	glgD	putative glycogen biosynthesis protein GlgD	-	K00975-ko00500 Starch and sucrose metabolism;ko00520 Amino sugar and nucleotide sugar metabolism	COG0448-ADP-glucose pyrophosphorylase[G]
SMU_1536	2067.39	161.027	3.68244	6.01095e-56	5.46996e-54	up	glgA	putative starch (bacterial glycogen) synthase	GO:0000271,GO:0003674,GO:0003824,GO:0005975,GO:0005976,GO:0005977,GO:0005978,GO:0006073,GO:0006091,GO:0006112,GO:0008150,GO:0008152,GO:0009011,GO:0009058,GO:0009059,GO:0009250,GO:0009987,GO:0015980,GO:0016051,GO:0016740,GO:0016757,GO:0016758,GO:0033692,GO:0034637,GO:0034645,GO:0043170,GO:0044042,GO:0044237,GO:0044238,GO:0044249,GO:0044260,GO:0044262,GO:0044264,GO:0046527,GO:0055114,GO:0071704,GO:…	K00703-ko00500 Starch and sucrose metabolism	COG0297-Glycogen synthase[G]
SMU_1535	2485.89	332.313	2.90315	1.23595e-55	1.07581e-53	up	phsG	glycogen phosphorylase	GO:0000272,GO:0003674,GO:0003824,GO:0004645,GO:0005488,GO:0005575,GO:0005622,GO:0005623,GO:0005737,GO:0005975,GO:0005976,GO:0005977,GO:0005980,GO:0006073,GO:0006091,GO:0006112,GO:0008144,GO:0008150,GO:0008152,GO:0008184,GO:0009056,GO:0009057,GO:0009251,GO:0009987,GO:0015980,GO:0016052,GO:0016740,GO:0016757,GO:0016758,GO:0019842,GO:0030170,GO:0036094,GO:0043167,GO:0043168,GO:0043170,GO:0044042,GO:…	K00688-ko00500 Starch and sucrose metabolism;ko04910 Insulin signaling pathway;ko04922 Glucagon signaling pathway;ko04931 Insulin resistance	COG0058-Glucan phosphorylase[G]
SMU_1534	245.253	444.32	-0.857326	8.21885e-06	3.37867e-05	down	atpH	FoF1 membrane-bound proton-translocating ATPase, c subunit	GO:0003674,GO:0003824,GO:0005215,GO:0005575,GO:0005622,GO:0005623,GO:0006139,GO:0006163,GO:0006164,GO:0006725,GO:0006753,GO:0006754,GO:0006793,GO:0006796,GO:0006807,GO:0006810,GO:0006811,GO:0006812,GO:0008150,GO:0008152,GO:0008324,GO:0009058,GO:0009117,GO:0009123,GO:0009124,GO:0009126,GO:0009127,GO:0009141,GO:0009142,GO:0009144,GO:0009145,GO:0009150,GO:0009152,GO:0009156,GO:0009161,GO:0009165,GO:…	K02110-ko00190 Oxidative phosphorylation;ko00195 Photosynthesis	-
SMU_1533	675.077	1256.84	-0.896682	6.2201e-05	0.000217324	down	atpG	FoF1 membrane-bound proton-translocating ATPase, a subunit	GO:0003674,GO:0003824,GO:0005215,GO:0005575,GO:0005622,GO:0005623,GO:0005886,GO:0005887,GO:0006139,GO:0006163,GO:0006164,GO:0006725,GO:0006753,GO:0006754,GO:0006793,GO:0006796,GO:0006807,GO:0006810,GO:0006811,GO:0006812,GO:0008150,GO:0008152,GO:0008324,GO:0009058,GO:0009117,GO:0009123,GO:0009124,GO:0009126,GO:0009127,GO:0009141,GO:0009142,GO:0009144,GO:0009145,GO:0009150,GO:0009152,GO:0009156,GO:…	K02108-ko00190 Oxidative phosphorylation;ko00195 Photosynthesis	COG0356-F0F1-type ATP synthase, subunit a[C]
SMU_1539	360.653	51.7367	2.80135	2.93138e-51	2.25716e-49	up	glgB	putative 1,4-alpha-glucan branching enzyme	GO:0000271,GO:0003674,GO:0003824,GO:0003844,GO:0005975,GO:0005976,GO:0005977,GO:0005978,GO:0006073,GO:0006091,GO:0006112,GO:0008150,GO:0008152,GO:0009058,GO:0009059,GO:0009250,GO:0009987,GO:0015980,GO:0016051,GO:0016740,GO:0016757,GO:0016758,GO:0033692,GO:0034637,GO:0034645,GO:0043170,GO:0044042,GO:0044237,GO:0044238,GO:0044249,GO:0044260,GO:0044262,GO:0044264,GO:0055114,GO:0071704,GO:1901576	K00700-ko00500 Starch and sucrose metabolism	COG0296-1,4-alpha-glucan branching enzyme[G]
SMU_1538	1404.55	110.05	3.67387	8.61166e-90	1.72405e-87	up	glgC	putative glucose-1-phosphate adenylyltransferase; ADP-glucose pyrophosphorylase	-	K00975-ko00500 Starch and sucrose metabolism;ko00520 Amino sugar and nucleotide sugar metabolism	COG0448-ADP-glucose pyrophosphorylase[G]
SMU_963c	388.893	835.497	-1.10326	5.27741e-07	2.58322e-06	down	SMU_963c	conserved hypothetical protein; putative deacetylase	-	-	COG0726-Predicted xylanase/chitin deacetylase[G]
SMU_162c	226.793	66.01	1.78062	5.02902e-10	3.72893e-09	up	SMU_162c	hypothetical protein	-	-	-
SMU_1789c	520.27	241.57	1.10682	0.0120154	0.0254549	up	SMU_1789c	conserved hypothetical protein	GO:0005575,GO:0005622,GO:0005623,GO:0005737,GO:0005829,GO:0044424,GO:0044444,GO:0044464	-	COG0217-Uncharacterized conserved protein[S]
SMU_1628	112.207	352.877	-1.65301	7.83286e-18	1.29598e-16	down	SMU_1628	conserved hypothetical protein	-	-	-
SMU_1622	362.373	166.243	1.12418	1.25693e-06	5.85201e-06	up	pmsR	putative peptide methionine sulfoxide reductase	-	-	COG0225-Peptide methionine sulfoxide reductase[O]
SMU_1620	542.06	313.51	0.789941	0.030981	0.0584029	up	phoH	putative phosphate starvation-induced protein PhoH	-	-	COG1702-Phosphate starvation-inducible protein PhoH, predicted ATPase[T]
SMU_1626	6666.11	3083.21	1.11241	1.84601e-07	9.54963e-07	up	rl1	50S ribosomal protein L1	GO:0000470,GO:0003674,GO:0003676,GO:0003723,GO:0005488,GO:0005575,GO:0005622,GO:0005623,GO:0005737,GO:0005829,GO:0005840,GO:0006139,GO:0006364,GO:0006396,GO:0006412,GO:0006518,GO:0006725,GO:0006807,GO:0008150,GO:0008152,GO:0009058,GO:0009059,GO:0009987,GO:0010467,GO:0015934,GO:0016070,GO:0016072,GO:0019538,GO:0022613,GO:0022625,GO:0022626,GO:0032991,GO:0034470,GO:0034641,GO:0034645,GO:0034660,GO:…	K02863-ko03010 Ribosome	COG0081-Ribosomal protein L1[J]
SMU_1624	2171.51	817.373	1.40963	1.7371e-12	1.72163e-11	up	rrf1	putative ribosome recycling factor	GO:0002181,GO:0002184,GO:0003674,GO:0005488,GO:0005575,GO:0005622,GO:0005623,GO:0005737,GO:0006412,GO:0006415,GO:0006518,GO:0006807,GO:0008150,GO:0008152,GO:0009058,GO:0009059,GO:0009987,GO:0010467,GO:0016043,GO:0019538,GO:0022411,GO:0032984,GO:0034641,GO:0034645,GO:0043021,GO:0043023,GO:0043043,GO:0043170,GO:0043603,GO:0043604,GO:0043624,GO:0043933,GO:0044237,GO:0044238,GO:0044249,GO:0044260,GO:…	-	COG0233-Ribosome recycling factor[J]
SMU_1397c	51.6333	144.203	-1.48173	0.00126781	0.00333968	down	SMU_1397c	conserved hypothetical protein	-	-	-
SMU_1650	36.11	136.5	-1.91843	3.71413e-08	2.16154e-07	down	end3	putative endonuclease III (DNA repair)	-	K10773-ko03410 Base excision repair	COG0177-Predicted EndoIII-related endonuclease[L]
SMU_1224	322.53	74.2367	2.11923	1.32207e-19	2.59489e-18	up	pyrK	putative dihydroorotate dehydrogenase, electron transfer subunit	GO:0003674,GO:0003824,GO:0004152,GO:0005575,GO:0005622,GO:0005623,GO:0005737,GO:0006139,GO:0006220,GO:0006221,GO:0006725,GO:0006753,GO:0006793,GO:0006796,GO:0006807,GO:0008150,GO:0008152,GO:0009058,GO:0009117,GO:0009165,GO:0009218,GO:0009220,GO:0009259,GO:0009260,GO:0009987,GO:0016491,GO:0016627,GO:0016635,GO:0016645,GO:0016646,GO:0018130,GO:0019438,GO:0019637,GO:0019693,GO:0034641,GO:0034654,GO:…	K02823-ko00240 Pyrimidine metabolism	COG0543-2-polyprenylphenol hydroxylase and related flavodoxin oxidoreductases[HC]
SMU_1223	860.507	150.87	2.51188	1.08285e-41	6.3761e-40	up	pyrDB	putative dihydroorotate dehydrogenase B	GO:0003674,GO:0003824,GO:0004152,GO:0005575,GO:0005622,GO:0005623,GO:0005737,GO:0006139,GO:0006206,GO:0006207,GO:0006725,GO:0006807,GO:0008150,GO:0008152,GO:0009058,GO:0009112,GO:0009987,GO:0016491,GO:0016627,GO:0016635,GO:0018130,GO:0019856,GO:0034641,GO:0044237,GO:0044238,GO:0044249,GO:0044271,GO:0044281,GO:0044424,GO:0044464,GO:0046112,GO:0046483,GO:0055086,GO:0055114,GO:0071704,GO:0072527,GO:…	K17828-ko00240 Pyrimidine metabolism	COG0167-Dihydroorotate dehydrogenase[F]
SMU_1221	502.447	211.19	1.25043	0.00508615	0.0118263	up	pyrE	putative orotate phosphoribosyltransferase PyrE	-	K00762-ko00240 Pyrimidine metabolism	COG0461-Orotate phosphoribosyltransferase[F]
SMU_1220c	1006.33	292.567	1.78227	3.97321e-08	2.27919e-07	up	SMU_1220c	conserved hypothetical protein	-	-	COG1881-Phospholipid-binding protein[R]

## Sheet: Supplementary Table S2
Supplementary Table S2. Differentially expressed genes of C. albicans in stevioside group (versus the sucrose group)
Bioproject：PRJNA913472 (SRA database)
Gene id	MeanTPM (Stevioside)	MeanTPM (Sucrose)	log2FoldChange	pValue	qValue	result	GeneName	GeneDescription	GO	KEGG	COG
CAALFM_C500040CA	0.0001	21.9567	-17.7443	0.0229457	0.18499	down	CAALFM_C500040CA	GPI-anchor transamidase subunit	GO:0005575,GO:0005622,GO:0005623,GO:0005737,GO:0005783,GO:0005789,GO:0006464,GO:0006497,GO:0006505,GO:0006506,GO:0006629,GO:0006643,GO:0006644,GO:0006650,GO:0006661,GO:0006664,GO:0006793,GO:0006796,GO:0006807,GO:0008150,GO:0008152,GO:0008610,GO:0008654,GO:0009058,GO:0009059,GO:0009247,GO:0009987,GO:0012505,GO:0016020,GO:0016021,GO:0016255,GO:0019538,GO:0019637,GO:0030176,GO:0031224,GO:0031227,GO:…	K05289-ko00563 Glycosylphosphatidylinositol(GPI)-anchor biosynthesis	-
CAALFM_C300920WA	148.91	1.98667	6.22795	2.78889e-05	0.00126149	up	ATO1	Ato1p	GO:0000322,GO:0000323,GO:0000324,GO:0003674,GO:0005215,GO:0005342,GO:0005575,GO:0005622,GO:0005623,GO:0005737,GO:0005739,GO:0005773,GO:0005886,GO:0006066,GO:0006067,GO:0006068,GO:0006810,GO:0006811,GO:0006812,GO:0006820,GO:0006846,GO:0006847,GO:0006855,GO:0008028,GO:0008150,GO:0008152,GO:0008324,GO:0008509,GO:0008514,GO:0008519,GO:0009056,GO:0009987,GO:0015075,GO:0015123,GO:0015238,GO:0015318,GO:…	-	COG1584-Predicted membrane protein[S]
CAALFM_C307170CA	39.1533	1.69667	4.52836	0.039801	0.252719	up	CAALFM_C307170CA	GTPase-activating protein	GO:0003674,GO:0005092,GO:0005488,GO:0005515,GO:0005575,GO:0005622,GO:0005623,GO:0005634,GO:0005737,GO:0005829,GO:0005968,GO:0006464,GO:0006605,GO:0006612,GO:0006807,GO:0006810,GO:0006886,GO:0006888,GO:0007154,GO:0007165,GO:0007264,GO:0008104,GO:0008150,GO:0008152,GO:0009987,GO:0015031,GO:0015833,GO:0016020,GO:0016192,GO:0017016,GO:0017137,GO:0018342,GO:0018344,GO:0019538,GO:0019899,GO:0023052,GO:…	-	COG5044-RAB proteins geranylgeranyltransferase component A (RAB escort protein)[O]
CAALFM_C110790WA	36.3433	52.8433	-0.540031	0.0465497	0.269389	down	CDC48	AAA family ATPase	GO:0000070,GO:0000151,GO:0000153,GO:0000226,GO:0000228,GO:0000278,GO:0000280,GO:0000785,GO:0000790,GO:0000819,GO:0000835,GO:0000836,GO:0000837,GO:0000839,GO:0003674,GO:0003824,GO:0005488,GO:0005515,GO:0005575,GO:0005622,GO:0005623,GO:0005634,GO:0005694,GO:0005737,GO:0005739,GO:0005740,GO:0005741,GO:0005783,GO:0005789,GO:0005819,GO:0005829,GO:0005856,GO:0005937,GO:0006139,GO:0006355,GO:0006357,GO:…	K13525-ko04141 Protein processing in endoplasmic reticulum;ko05134 Legionellosis	COG0464-ATPases of the AAA+ class[O]
CAALFM_CR05170CA	300.49	427.71	-0.509316	0.00238839	0.0422498	down	FDH1	formate dehydrogenase (NAD+)	GO:0003674,GO:0003824,GO:0005575,GO:0005576,GO:0005622,GO:0005623,GO:0005737,GO:0005829,GO:0006082,GO:0006083,GO:0008150,GO:0008152,GO:0008863,GO:0009056,GO:0009987,GO:0015942,GO:0016054,GO:0016491,GO:0016620,GO:0016903,GO:0016999,GO:0017001,GO:0017144,GO:0019752,GO:0032787,GO:0042183,GO:0042737,GO:0043436,GO:0044237,GO:0044248,GO:0044281,GO:0044282,GO:0044424,GO:0044444,GO:0044464,GO:0046395,GO:…	K00122-ko01200 Carbon metabolism;ko00630 Glyoxylate and dicarboxylate metabolism;ko00680 Methane metabolism	COG1052-Lactate dehydrogenase and related dehydrogenases[CHR]
CAALFM_CR00510CA	42.53	2.25333	4.23835	0.0475058	1	up	ADE1	phosphoribosylaminoimidazolesuccinocarboxamide synthase	GO:0003674,GO:0003824,GO:0004639,GO:0005575,GO:0005622,GO:0005623,GO:0005634,GO:0005737,GO:0006082,GO:0006106,GO:0006139,GO:0006144,GO:0006163,GO:0006164,GO:0006188,GO:0006189,GO:0006725,GO:0006753,GO:0006793,GO:0006796,GO:0006807,GO:0008150,GO:0008152,GO:0009058,GO:0009112,GO:0009113,GO:0009117,GO:0009123,GO:0009124,GO:0009126,GO:0009127,GO:0009150,GO:0009152,GO:0009156,GO:0009161,GO:0009165,GO:…	K01923-ko00230 Purine metabolism	COG0152-Phosphoribosylaminoimidazolesuccinocarboxamide (SAICAR) synthase[F]
CAALFM_C202980CA	15.0767	65.1233	-2.11086	0.00941381	0.104807	down	DLD1	Dld1p	-	K00102-ko00620 Pyruvate metabolism	COG0277-FAD/FMN-containing dehydrogenases[C]
CAALFM_C304070CA	74.5633	18.4433	2.01537	0.00435081	0.061207	up	CDR11	Cdr11p	-	K08711-ko02010 ABC transporters	COG1131-ABC-type multidrug transport system, ATPase component[V]
CAALFM_CR00750CA	36.5667	0.273333	7.06372	0.0176371	1	up	CAALFM_CR00750CA	[Histone H3]-lysine-36 demethylase	GO:0000228,GO:0000785,GO:0000790,GO:0000792,GO:0001672,GO:0003674,GO:0003824,GO:0005488,GO:0005515,GO:0005575,GO:0005622,GO:0005623,GO:0005634,GO:0005694,GO:0005720,GO:0006325,GO:0006338,GO:0006342,GO:0006355,GO:0006357,GO:0006464,GO:0006482,GO:0006807,GO:0006996,GO:0008150,GO:0008152,GO:0008214,GO:0009889,GO:0009890,GO:0009891,GO:0009892,GO:0009893,GO:0009987,GO:0010468,GO:0010556,GO:0010557,GO:…	-	-
CAALFM_C602710CA	20.9033	104.877	-2.32689	0.00242224	0.0422498	down	SAP6	Sap6p	GO:0002253,GO:0002376,GO:0002682,GO:0002684,GO:0003674,GO:0003824,GO:0004175,GO:0004190,GO:0005488,GO:0005575,GO:0005576,GO:0005622,GO:0005623,GO:0006465,GO:0006508,GO:0006518,GO:0006807,GO:0008144,GO:0008150,GO:0008152,GO:0008233,GO:0009056,GO:0009057,GO:0009405,GO:0009605,GO:0009607,GO:0009966,GO:0009987,GO:0010467,GO:0010646,GO:0016485,GO:0016787,GO:0019538,GO:0020012,GO:0022610,GO:0023051,GO:…	-	-
CAALFM_C108500CA	1949.09	2737.65	-0.490137	3.26687e-06	0.000181856	down	ENO1	phosphopyruvate hydratase	GO:0000015,GO:0000322,GO:0000323,GO:0000324,GO:0003674,GO:0003810,GO:0003824,GO:0004634,GO:0005488,GO:0005515,GO:0005575,GO:0005576,GO:0005618,GO:0005622,GO:0005623,GO:0005634,GO:0005737,GO:0005739,GO:0005773,GO:0005829,GO:0005886,GO:0005975,GO:0005996,GO:0006006,GO:0006007,GO:0006082,GO:0006090,GO:0006091,GO:0006094,GO:0006096,GO:0006139,GO:0006163,GO:0006164,GO:0006165,GO:0006725,GO:0006732,GO:…	K01689-ko01200 Carbon metabolism;ko01230 Biosynthesis of amino acids;ko00010 Glycolysis / Gluconeogenesis;ko00680 Methane metabolism;ko03018 RNA degradation;ko04066 HIF-1 signaling pathway	COG0148-Enolase[G]
CAALFM_C109080CA	163.397	311.46	-0.930668	0.0213217	0.180617	down	PGA6	Pga6p	GO:0000003,GO:0000322,GO:0000323,GO:0000324,GO:0000746,GO:0000747,GO:0000749,GO:0000752,GO:0000771,GO:0003674,GO:0005198,GO:0005199,GO:0005575,GO:0005618,GO:0005622,GO:0005623,GO:0005737,GO:0005773,GO:0005933,GO:0005934,GO:0005937,GO:0007155,GO:0008150,GO:0009277,GO:0009987,GO:0010033,GO:0016043,GO:0019236,GO:0019953,GO:0022414,GO:0022610,GO:0030312,GO:0030427,GO:0031136,GO:0031137,GO:0031139,GO:…	-	-
CAALFM_C103290WA	35.11	0.386667	6.50465	0.00327142	0.0490294	up	NGG1	histone acetyltransferase	GO:0000123,GO:0000124,GO:0000228,GO:0000785,GO:0000790,GO:0003674,GO:0003712,GO:0003713,GO:0005575,GO:0005622,GO:0005623,GO:0005634,GO:0005654,GO:0005671,GO:0005694,GO:0006325,GO:0006338,GO:0006355,GO:0006357,GO:0006464,GO:0006473,GO:0006475,GO:0006807,GO:0006996,GO:0008150,GO:0008152,GO:0009889,GO:0009891,GO:0009893,GO:0009987,GO:0010468,GO:0010556,GO:0010557,GO:0010604,GO:0016043,GO:0016569,GO:…	-	-
CAALFM_C114340CA	124.01	15.8167	2.97094	0.0082147	0.0944271	up	RIM101	alkaline-responsive transcriptional regulator	GO:0000003,GO:0001410,GO:0002643,GO:0002645,GO:0002664,GO:0002666,GO:0002682,GO:0002684,GO:0003674,GO:0003676,GO:0003677,GO:0005488,GO:0005575,GO:0005622,GO:0005623,GO:0005634,GO:0006139,GO:0006351,GO:0006355,GO:0006357,GO:0006725,GO:0006807,GO:0006873,GO:0006875,GO:0006879,GO:0006950,GO:0007154,GO:0007165,GO:0008150,GO:0008152,GO:0009058,GO:0009059,GO:0009267,GO:0009268,GO:0009405,GO:0009605,GO:…	-	-
CAALFM_C307950CA	102.977	367.91	-1.83704	2.21285e-05	0.00107784	down	SRB1	mannose-1-phosphate guanylyltransferase	GO:0000032,GO:0003674,GO:0003824,GO:0004475,GO:0005575,GO:0005622,GO:0005623,GO:0005737,GO:0006056,GO:0006057,GO:0006139,GO:0006464,GO:0006486,GO:0006725,GO:0006807,GO:0008150,GO:0008152,GO:0008905,GO:0009058,GO:0009059,GO:0009100,GO:0009101,GO:0009225,GO:0009226,GO:0009272,GO:0009298,GO:0009653,GO:0009987,GO:0016740,GO:0016772,GO:0016779,GO:0018130,GO:0019438,GO:0019538,GO:0019673,GO:0030154,GO:…	K00966-ko00051 Fructose and mannose metabolism;ko00520 Amino sugar and nucleotide sugar metabolism	COG1208-Nucleoside-diphosphate-sugar pyrophosphorylase involved in lipopolysaccharide biosynthesis/translation initiation factor 2B, gamma/epsilon subunits (eIF-2Bgamma/eIF-2Bepsilon)[MJ]
CAALFM_CR01810CA	52.7567	0.0001	19.009	0.0230091	1	up	CAALFM_CR01810CA	hypothetical protein	GO:0003674,GO:0003824,GO:0004029,GO:0004090,GO:0005575,GO:0005622,GO:0005623,GO:0005634,GO:0005737,GO:0006066,GO:0006081,GO:0006082,GO:0006089,GO:0006629,GO:0006725,GO:0008150,GO:0008152,GO:0008202,GO:0008204,GO:0009056,GO:0009438,GO:0009636,GO:0009987,GO:0010033,GO:0014070,GO:0016125,GO:0016128,GO:0016491,GO:0016614,GO:0016616,GO:0016620,GO:0016903,GO:0018455,GO:0019752,GO:0030447,GO:0032787,GO:…	-	-
CAALFM_CR06340CA	255.23	355.8	-0.479269	0.00151904	0.0328844	down	PGI1	glucose-6-phosphate isomerase	GO:0003674,GO:0003824,GO:0004347,GO:0005575,GO:0005576,GO:0005622,GO:0005623,GO:0005737,GO:0005739,GO:0005829,GO:0005886,GO:0005975,GO:0005996,GO:0006006,GO:0006007,GO:0006081,GO:0006082,GO:0006090,GO:0006091,GO:0006094,GO:0006096,GO:0006098,GO:0006139,GO:0006163,GO:0006164,GO:0006165,GO:0006725,GO:0006732,GO:0006733,GO:0006734,GO:0006735,GO:0006739,GO:0006753,GO:0006754,GO:0006757,GO:0006793,GO:…	K01810-ko01200 Carbon metabolism;ko00010 Glycolysis / Gluconeogenesis;ko00030 Pentose phosphate pathway;ko00500 Starch and sucrose metabolism;ko00520 Amino sugar and nucleotide sugar metabolism	COG0166-Glucose-6-phosphate isomerase[G]
CAALFM_C702380CA	126.093	297.947	-1.24056	0.0154353	0.148601	down	CYP1	peptidylprolyl isomerase	GO:0000003,GO:0000118,GO:0000228,GO:0000413,GO:0000785,GO:0000790,GO:0003006,GO:0003674,GO:0003676,GO:0003723,GO:0003729,GO:0003755,GO:0003824,GO:0005488,GO:0005575,GO:0005576,GO:0005618,GO:0005622,GO:0005623,GO:0005634,GO:0005654,GO:0005694,GO:0005737,GO:0005739,GO:0005740,GO:0005758,GO:0006325,GO:0006464,GO:0006476,GO:0006807,GO:0006996,GO:0007049,GO:0008144,GO:0008150,GO:0008152,GO:0009277,GO:…	-	COG0652-Peptidyl-prolyl cis-trans isomerase (rotamase) - cyclophilin family[O]
CAALFM_C201020WA	459.59	774.027	-0.752036	5.56671e-08	6.50749e-06	down	HGT6	hexose transporter	GO:0000322,GO:0000323,GO:0000324,GO:0003674,GO:0005215,GO:0005342,GO:0005351,GO:0005353,GO:0005354,GO:0005355,GO:0005356,GO:0005358,GO:0005402,GO:0005575,GO:0005622,GO:0005623,GO:0005737,GO:0005739,GO:0005773,GO:0005886,GO:0005887,GO:0005975,GO:0005996,GO:0006012,GO:0006810,GO:0006811,GO:0006812,GO:0006820,GO:0006950,GO:0007154,GO:0008028,GO:0008150,GO:0008152,GO:0008324,GO:0008509,GO:0008514,GO:…	K08139-ko04113 Meiosis - yeast	-
CAALFM_C303460CA	64.3933	1.45667	5.46617	0.0471636	1	up	CAALFM_C303460CA	hypothetical protein	-	-	-
CAALFM_C602600WA	66.4867	9.19	2.85493	0.0418326	0.260225	up	NAB3	Nab3p	GO:0000956,GO:0001067,GO:0001068,GO:0001069,GO:0003674,GO:0003676,GO:0003723,GO:0003727,GO:0003729,GO:0005488,GO:0005575,GO:0005622,GO:0005623,GO:0005634,GO:0005737,GO:0006139,GO:0006351,GO:0006353,GO:0006366,GO:0006369,GO:0006396,GO:0006397,GO:0006399,GO:0006401,GO:0006402,GO:0006725,GO:0006807,GO:0008033,GO:0008143,GO:0008150,GO:0008152,GO:0009056,GO:0009057,GO:0009058,GO:0009059,GO:0009892,GO:…	-	-
CAALFM_C603700WA	343.407	16.7333	4.35912	1.65112e-12	4.82541e-10	up	ALS1	Als1p	GO:0003674,GO:0005488,GO:0005515,GO:0005575,GO:0005576,GO:0005618,GO:0005623,GO:0006810,GO:0006873,GO:0006875,GO:0006878,GO:0006879,GO:0006897,GO:0007155,GO:0008150,GO:0009277,GO:0009405,GO:0009986,GO:0009987,GO:0016192,GO:0019725,GO:0022610,GO:0030003,GO:0030260,GO:0030312,GO:0030445,GO:0030446,GO:0030447,GO:0030984,GO:0030985,GO:0031589,GO:0033212,GO:0033215,GO:0040007,GO:0042592,GO:0042710,GO:…	-	-
CAALFM_C304060CA	22.6	124.13	-2.45746	0.00748327	0.0902753	down	HEM13	coproporphyrinogen oxidase	GO:0003674,GO:0003824,GO:0004109,GO:0005488,GO:0005515,GO:0005575,GO:0005622,GO:0005623,GO:0005737,GO:0005829,GO:0006725,GO:0006778,GO:0006779,GO:0006783,GO:0006807,GO:0008150,GO:0008152,GO:0009058,GO:0009987,GO:0016491,GO:0016627,GO:0016634,GO:0018130,GO:0019438,GO:0033013,GO:0033014,GO:0034641,GO:0042168,GO:0042440,GO:0042802,GO:0042803,GO:0044237,GO:0044249,GO:0044271,GO:0044424,GO:0044444,GO:…	K00228-ko00860 Porphyrin and chlorophyll metabolism	COG0408-Coproporphyrinogen III oxidase[H]
CAALFM_C505390CA	180.27	324.36	-0.847437	0.00966322	0.106569	down	PGA4	1\3-beta-glucanosyltransferase	GO:0000003,GO:0000271,GO:0003006,GO:0003674,GO:0003824,GO:0005575,GO:0005576,GO:0005618,GO:0005622,GO:0005623,GO:0005628,GO:0005737,GO:0005783,GO:0005886,GO:0005975,GO:0005976,GO:0006073,GO:0006074,GO:0006075,GO:0007049,GO:0008150,GO:0008152,GO:0009058,GO:0009059,GO:0009250,GO:0009272,GO:0009277,GO:0009653,GO:0009897,GO:0009986,GO:0009987,GO:0010383,GO:0010927,GO:0012505,GO:0016020,GO:0016021,GO:…	-	-
CAALFM_C107220WA	126.697	12.0833	3.39029	0.000547259	0.0145397	up	CAALFM_C107220WA	hypothetical protein	-	-	-
CAALFM_C301550CA	253.683	365.503	-0.526856	0.00131658	0.0305267	down	TOS1	Tos1p	GO:0000271,GO:0000322,GO:0000323,GO:0000324,GO:0003674,GO:0003824,GO:0003843,GO:0005575,GO:0005618,GO:0005622,GO:0005623,GO:0005737,GO:0005773,GO:0005975,GO:0005976,GO:0006073,GO:0006074,GO:0006075,GO:0008150,GO:0008152,GO:0008194,GO:0009058,GO:0009059,GO:0009250,GO:0009272,GO:0009277,GO:0009987,GO:0010383,GO:0016051,GO:0016740,GO:0016757,GO:0016758,GO:0030312,GO:0033692,GO:0034406,GO:0034407,GO:…	-	-
CAALFM_C403180WA	0.0001	19.44	-17.5687	0.0316466	0.222802	down	NCP1	Ncp1p	GO:0003674,GO:0003824,GO:0003958,GO:0005575,GO:0005622,GO:0005623,GO:0005737,GO:0005739,GO:0005740,GO:0005741,GO:0005783,GO:0005789,GO:0006066,GO:0006091,GO:0006629,GO:0006694,GO:0006696,GO:0008150,GO:0008152,GO:0008202,GO:0008204,GO:0008610,GO:0009055,GO:0009058,GO:0009987,GO:0012505,GO:0016020,GO:0016125,GO:0016126,GO:0016128,GO:0016129,GO:0016491,GO:0016651,GO:0016653,GO:0019867,GO:0022900,GO:…	-	COG0369-Sulfite reductase, alpha subunit (flavoprotein)[P]
CAALFM_C205950CA	74.2167	1.85	5.32615	0.0294541	0.217712	up	TES15	Tes15p	GO:0003674,GO:0003824,GO:0005575,GO:0005622,GO:0005623,GO:0005737,GO:0005739,GO:0005777,GO:0005782,GO:0006082,GO:0006139,GO:0006163,GO:0006629,GO:0006631,GO:0006635,GO:0006637,GO:0006725,GO:0006732,GO:0006753,GO:0006790,GO:0006793,GO:0006796,GO:0006807,GO:0008150,GO:0008152,GO:0009056,GO:0009062,GO:0009117,GO:0009150,GO:0009259,GO:0009987,GO:0016042,GO:0016054,GO:0016289,GO:0016787,GO:0016788,GO:…	-	COG1946-Acyl-CoA thioesterase[I]
CAALFM_C202610CA	14.5333	0.266667	5.76818	0.046283	1	up	HGT20	Hgt20p	-	-	-
CAALFM_C100290WA	94.09	19.61	2.26245	0.0155084	0.148601	up	POL93	Pol93p	-	-	-
CAALFM_C101920WA	68.6867	1.43	5.58594	0.00269824	0.0444259	up	ROA1	Roa1p	-	-	COG1131-ABC-type multidrug transport system, ATPase component[V]
CAALFM_CR04440CA	0.0001	775.813	-22.8873	2.63315e-06	0.000171008	down	RBR1	Rbr1p	-	-	-
CAALFM_CR08770WA	10877.9	34856.4	-1.68002	9.7426e-08	9.49091e-06	down	RDN18	18S ribosomal RNA	-	-	-
CAALFM_C100640CA	0.0001	12.7567	-16.9609	0.0226954	0.18499	down	RPO41	DNA-directed RNA polymerase	GO:0000002,GO:0000428,GO:0000959,GO:0001018,GO:0001067,GO:0003674,GO:0003676,GO:0003677,GO:0003824,GO:0003896,GO:0003899,GO:0005488,GO:0005575,GO:0005622,GO:0005623,GO:0005737,GO:0005739,GO:0005759,GO:0006139,GO:0006259,GO:0006260,GO:0006261,GO:0006269,GO:0006351,GO:0006390,GO:0006725,GO:0006807,GO:0006996,GO:0007005,GO:0008150,GO:0008152,GO:0009058,GO:0009059,GO:0009295,GO:0009987,GO:0010467,GO:…	-	COG5108-Mitochondrial DNA-directed RNA polymerase[K]
CAALFM_C402900CA	90.55	163.987	-0.856792	0.0111193	0.117104	down	CRH11	transglycosylase	GO:0003674,GO:0005488,GO:0005575,GO:0005576,GO:0005618,GO:0005623,GO:0005886,GO:0008150,GO:0009277,GO:0009986,GO:0009987,GO:0016020,GO:0016043,GO:0019863,GO:0019865,GO:0030312,GO:0030445,GO:0030446,GO:0031224,GO:0031225,GO:0031226,GO:0031505,GO:0044425,GO:0044459,GO:0044464,GO:0044877,GO:0045229,GO:0046658,GO:0071554,GO:0071555,GO:0071840,GO:0071852,GO:0071944	-	COG2273-Beta-glucanase/Beta-glucan synthetase[G]
CAALFM_C600820WA	590.827	763.707	-0.370284	0.0006034	0.0153342	down	SUN41	putative glucosidase	GO:0000272,GO:0003674,GO:0003824,GO:0004553,GO:0005488,GO:0005575,GO:0005576,GO:0005618,GO:0005622,GO:0005623,GO:0005737,GO:0005739,GO:0005759,GO:0005783,GO:0005975,GO:0005976,GO:0006073,GO:0006074,GO:0006076,GO:0006996,GO:0007005,GO:0008150,GO:0008152,GO:0008422,GO:0009056,GO:0009057,GO:0009251,GO:0009277,GO:0009986,GO:0009987,GO:0012505,GO:0015926,GO:0016043,GO:0016052,GO:0016787,GO:0016798,GO:…	-	-
CAALFM_C114480WA	250.21	1.04333	7.9058	0.0115959	0.118256	up	CAALFM_C114480WA	hypothetical protein	GO:0000245,GO:0000375,GO:0000377,GO:0000398,GO:0003674,GO:0003824,GO:0004843,GO:0005575,GO:0005622,GO:0005623,GO:0005634,GO:0006139,GO:0006396,GO:0006397,GO:0006508,GO:0006725,GO:0006807,GO:0008150,GO:0008152,GO:0008233,GO:0008234,GO:0008380,GO:0009987,GO:0010467,GO:0016043,GO:0016070,GO:0016071,GO:0016787,GO:0019538,GO:0019783,GO:0022607,GO:0022613,GO:0022618,GO:0034622,GO:0034641,GO:0036459,GO:…	-	-
CAALFM_C600100CA	0.0001	65.64	-19.3242	0.0180027	0.158234	down	HET1	Het1p	-	-	-
CAALFM_C200210WA	554.26	29.1433	4.24933	0.0335633	0.222929	up	RPL38	ribosomal 60S subunit protein L38	GO:0002181,GO:0003674,GO:0003676,GO:0003723,GO:0003735,GO:0005198,GO:0005488,GO:0005575,GO:0005622,GO:0005623,GO:0005737,GO:0005829,GO:0005840,GO:0006412,GO:0006518,GO:0006807,GO:0008150,GO:0008152,GO:0009058,GO:0009059,GO:0009987,GO:0010467,GO:0015934,GO:0016043,GO:0019538,GO:0022607,GO:0022613,GO:0022618,GO:0022625,GO:0022626,GO:0032991,GO:0034622,GO:0034641,GO:0034645,GO:0043043,GO:0043170,GO:…	K02923-ko03010 Ribosome	-
CAALFM_C500270WA	316.13	403.143	-0.350775	0.03169	0.222802	down	PGA14	Pga14p	GO:0001101,GO:0005575,GO:0005618,GO:0005623,GO:0006950,GO:0007154,GO:0008150,GO:0009277,GO:0009414,GO:0009415,GO:0009605,GO:0009628,GO:0009987,GO:0009991,GO:0010035,GO:0030312,GO:0031668,GO:0033554,GO:0042221,GO:0042631,GO:0044464,GO:0050896,GO:0051716,GO:0070887,GO:0071214,GO:0071229,GO:0071462,GO:0071496,GO:0071944,GO:0104004,GO:1901700,GO:1901701	-	-
CAALFM_C200770WA	122.42	7.45	4.03846	0.0116347	0.118256	up	CAALFM_C200770WA	hypothetical protein	GO:0005575,GO:0005622,GO:0005623,GO:0005634,GO:0005737,GO:0043226,GO:0043227,GO:0043229,GO:0043231,GO:0044424,GO:0044464	-	COG2078-Uncharacterized conserved protein[S]
CAALFM_CR00200WA	1065.65	159.187	2.74294	1.47537e-07	1.14981e-05	up	PCK1	phosphoenolpyruvate carboxykinase	GO:0003674,GO:0003824,GO:0004611,GO:0004612,GO:0005575,GO:0005622,GO:0005623,GO:0005737,GO:0005829,GO:0005975,GO:0005996,GO:0006006,GO:0006082,GO:0006083,GO:0006094,GO:0008150,GO:0008152,GO:0009058,GO:0009987,GO:0015976,GO:0016051,GO:0016829,GO:0016830,GO:0016831,GO:0016999,GO:0017144,GO:0019318,GO:0019319,GO:0019752,GO:0032787,GO:0043436,GO:0044237,GO:0044238,GO:0044281,GO:0044283,GO:0044424,GO:…	K01610-ko01200 Carbon metabolism;ko00010 Glycolysis / Gluconeogenesis;ko00020 Citrate cycle (TCA cycle);ko00620 Pyruvate metabolism;ko00710 Carbon fixation in photosynthetic organisms	COG1866-Phosphoenolpyruvate carboxykinase (ATP)[C]
CAALFM_CR06490CA	0.0001	30.0033	-18.1948	0.0086888	0.0982124	down	HSP60	chaperone ATPase	GO:0000166,GO:0003674,GO:0003676,GO:0003677,GO:0003688,GO:0003690,GO:0003697,GO:0003824,GO:0005488,GO:0005515,GO:0005524,GO:0005575,GO:0005622,GO:0005623,GO:0005634,GO:0005681,GO:0005737,GO:0005739,GO:0005740,GO:0005758,GO:0005759,GO:0005829,GO:0006457,GO:0006458,GO:0006605,GO:0006626,GO:0006807,GO:0006810,GO:0006839,GO:0006886,GO:0006915,GO:0006950,GO:0006970,GO:0006996,GO:0007005,GO:0008104,GO:…	K04077-ko03018 RNA degradation;ko04212 Longevity regulating pathway - worm;ko04940 Type I diabetes mellitus;ko05134 Legionellosis;ko05152 Tuberculosis	COG0459-Chaperonin GroEL (HSP60 family)[O]
CAALFM_C104500WA	668.48	47.57	3.81276	1.46419e-08	2.13955e-06	up	ICL1	isocitrate lyase 1	GO:0003674,GO:0003824,GO:0004451,GO:0005575,GO:0005622,GO:0005623,GO:0005737,GO:0005777,GO:0005782,GO:0005975,GO:0006081,GO:0006082,GO:0006083,GO:0006097,GO:0006629,GO:0006631,GO:0008150,GO:0008152,GO:0009056,GO:0009062,GO:0009987,GO:0015976,GO:0016042,GO:0016054,GO:0016829,GO:0016830,GO:0016833,GO:0016999,GO:0017001,GO:0017144,GO:0019752,GO:0031907,GO:0031974,GO:0032787,GO:0042579,GO:0043226,GO:…	K01637-ko01200 Carbon metabolism;ko00630 Glyoxylate and dicarboxylate metabolism	COG2224-Isocitrate lyase[C]
CAALFM_C102070WA	24.3067	280.443	-3.52829	0.000168959	0.00548646	down	HSP31	Hsp31p	GO:0000302,GO:0005575,GO:0005622,GO:0005623,GO:0005737,GO:0005783,GO:0005886,GO:0006950,GO:0006970,GO:0006974,GO:0006979,GO:0008150,GO:0009266,GO:0009408,GO:0009628,GO:0009636,GO:0009987,GO:0010033,GO:0010035,GO:0012505,GO:0016020,GO:0016021,GO:0031224,GO:0032780,GO:0033554,GO:0034599,GO:0034605,GO:0034614,GO:0035690,GO:0042221,GO:0042493,GO:0042542,GO:0043086,GO:0043226,GO:0043227,GO:0043229,GO:…	-	COG5524-Bacteriorhodopsin[R]
CAALFM_CR10840CA	1144.38	2357.03	-1.04241	6.20652e-07	4.26789e-05	down	XYL2	L-iditol 2-dehydrogenase	GO:0003674,GO:0003824,GO:0003939,GO:0005975,GO:0005996,GO:0005997,GO:0005999,GO:0006066,GO:0006793,GO:0006796,GO:0008150,GO:0008152,GO:0009056,GO:0009058,GO:0009987,GO:0016051,GO:0016052,GO:0016491,GO:0016614,GO:0016616,GO:0019318,GO:0019321,GO:0019322,GO:0019323,GO:0019400,GO:0019405,GO:0019519,GO:0019527,GO:0019637,GO:0019697,GO:0019751,GO:0031320,GO:0042732,GO:0042843,GO:0044237,GO:0044238,GO:…	K05351-ko00040 Pentose and glucuronate interconversions	COG1063-Threonine dehydrogenase and related Zn-dependent dehydrogenases[ER]
CAALFM_C207370WA	38.3467	1.08333	5.14555	0.0211814	1	up	CAALFM_C207370WA	hypothetical protein	GO:0000976,GO:0000977,GO:0000978,GO:0000981,GO:0000982,GO:0000983,GO:0000987,GO:0001012,GO:0001067,GO:0001075,GO:0003674,GO:0003676,GO:0003677,GO:0003690,GO:0003700,GO:0005488,GO:0005575,GO:0005622,GO:0005623,GO:0005634,GO:0006109,GO:0006110,GO:0006139,GO:0006140,GO:0006351,GO:0006352,GO:0006355,GO:0006357,GO:0006366,GO:0006367,GO:0006725,GO:0006807,GO:0006950,GO:0006970,GO:0006972,GO:0008150,GO:…	-	-
CAALFM_C307440WA	397.26	510.52	-0.361884	0.00557633	0.0720566	down	TPI1	triose-phosphate isomerase	GO:0001968,GO:0003674,GO:0003824,GO:0004807,GO:0005488,GO:0005515,GO:0005575,GO:0005576,GO:0005618,GO:0005622,GO:0005623,GO:0005737,GO:0005739,GO:0005829,GO:0005886,GO:0005975,GO:0005996,GO:0006006,GO:0006007,GO:0006066,GO:0006071,GO:0006081,GO:0006082,GO:0006090,GO:0006091,GO:0006094,GO:0006096,GO:0006139,GO:0006163,GO:0006164,GO:0006165,GO:0006725,GO:0006732,GO:0006733,GO:0006734,GO:0006735,GO:…	K01803-ko01200 Carbon metabolism;ko01230 Biosynthesis of amino acids;ko00010 Glycolysis / Gluconeogenesis;ko00051 Fructose and mannose metabolism;ko00562 Inositol phosphate metabolism;ko00710 Carbon fixation in photosynthetic organisms	COG0149-Triosephosphate isomerase[G]
CAALFM_C603030WA	96.32	280.383	-1.54149	0.00312031	0.0490294	down	SAP5	Sap5p	GO:0002253,GO:0002376,GO:0002682,GO:0002684,GO:0003674,GO:0003824,GO:0004175,GO:0004190,GO:0005488,GO:0005575,GO:0005576,GO:0005622,GO:0005623,GO:0006465,GO:0006508,GO:0006518,GO:0006807,GO:0008144,GO:0008150,GO:0008152,GO:0008233,GO:0009056,GO:0009057,GO:0009405,GO:0009605,GO:0009607,GO:0009966,GO:0009987,GO:0010467,GO:0010646,GO:0016485,GO:0016787,GO:0019538,GO:0020012,GO:0022610,GO:0023051,GO:…	-	-
CAALFM_C604130CA	26.5067	4.98333	2.41117	0.0328837	0.222929	up	ALS4	Als4p	GO:0003674,GO:0005488,GO:0005515,GO:0005575,GO:0005576,GO:0005618,GO:0005623,GO:0005886,GO:0006810,GO:0006873,GO:0006875,GO:0006878,GO:0006879,GO:0006897,GO:0007155,GO:0008150,GO:0009277,GO:0009405,GO:0009986,GO:0009987,GO:0016020,GO:0016192,GO:0019725,GO:0022610,GO:0030003,GO:0030260,GO:0030312,GO:0030445,GO:0030446,GO:0030447,GO:0030984,GO:0030985,GO:0031589,GO:0033212,GO:0033215,GO:0040007,GO:…	-	-
CAALFM_C108400CA	92.3133	19.9667	2.20895	0.0026484	0.0442282	up	GCV2	glycine decarboxylase subunit P	GO:0001505,GO:0003674,GO:0003824,GO:0004375,GO:0005575,GO:0005622,GO:0005623,GO:0005737,GO:0005739,GO:0005960,GO:0006082,GO:0006520,GO:0006544,GO:0006546,GO:0006730,GO:0006807,GO:0008150,GO:0008152,GO:0009056,GO:0009063,GO:0009069,GO:0009071,GO:0009987,GO:0016054,GO:0016491,GO:0016638,GO:0016642,GO:0017144,GO:0019464,GO:0019752,GO:0032991,GO:0042133,GO:0042135,GO:0042737,GO:0043226,GO:0043227,GO:…	K00281-ko01200 Carbon metabolism;ko00630 Glyoxylate and dicarboxylate metabolism;ko00260 Glycine, serine and threonine metabolism	COG1003-Glycine cleavage system protein P (pyridoxal-binding), C-terminal domain[E]
CAALFM_C600330CA	1808.55	411.323	2.13649	9.25613e-05	0.00309155	up	GNP1	amino acid transporter	GO:0003333,GO:0003674,GO:0005215,GO:0005342,GO:0005575,GO:0005622,GO:0005623,GO:0005737,GO:0005739,GO:0005783,GO:0005886,GO:0005933,GO:0005935,GO:0006810,GO:0006811,GO:0006812,GO:0006820,GO:0006855,GO:0006865,GO:0008150,GO:0008324,GO:0008509,GO:0008514,GO:0012505,GO:0015075,GO:0015171,GO:0015175,GO:0015179,GO:0015193,GO:0015238,GO:0015318,GO:0015711,GO:0015804,GO:0015807,GO:0015824,GO:0015849,GO:…	-	COG0833-Amino acid transporters[E]
CAALFM_C208330WA	52.5933	0.396667	7.05081	0.0176371	1	up	CAALFM_C208330WA	hypothetical protein	-	-	-
CAALFM_C405900CA	180.76	23.2167	2.96084	0.00138941	0.0309651	up	CAALFM_C405900CA	hypothetical protein	-	-	-
CAALFM_C604500CA	0.0001	7.32667	-16.1609	0.0452825	0.263359	down	TSM1	Tsm1p	GO:0000228,GO:0000428,GO:0000785,GO:0000790,GO:0001067,GO:0003674,GO:0003676,GO:0003677,GO:0003682,GO:0005488,GO:0005575,GO:0005622,GO:0005623,GO:0005634,GO:0005654,GO:0005667,GO:0005669,GO:0005694,GO:0006139,GO:0006351,GO:0006352,GO:0006355,GO:0006357,GO:0006366,GO:0006367,GO:0006725,GO:0006807,GO:0008150,GO:0008152,GO:0009058,GO:0009059,GO:0009889,GO:0009891,GO:0009893,GO:0009987,GO:0010467,GO:…	K03128-ko03022 Basal transcription factors	COG0308-Aminopeptidase N[E]
CAALFM_C203520CA	117.93	10.9033	3.43509	8.5628e-05	0.00294409	up	ADAEC	Adaecp	-	-	COG2169-Adenosine deaminase[F]
CAALFM_C402740WA	73.1433	6.95667	3.39426	0.0056092	0.0720566	up	CAALFM_C402740WA	hypothetical protein	-	-	-
CAALFM_C109530WA	57.05	0.436667	7.02955	0.0176371	1	up	RAM2	bifunctional protein farnesyltransferase/protein geranylgeranyltransferase	GO:0003674,GO:0003824,GO:0004659,GO:0004660,GO:0004661,GO:0004662,GO:0004663,GO:0005575,GO:0005622,GO:0005623,GO:0005737,GO:0005953,GO:0005965,GO:0006464,GO:0006807,GO:0007323,GO:0008104,GO:0008150,GO:0008152,GO:0008318,GO:0009987,GO:0010467,GO:0016740,GO:0016765,GO:0018342,GO:0018343,GO:0018344,GO:0019538,GO:0032991,GO:0033036,GO:0034613,GO:0036211,GO:0043170,GO:0043412,GO:0044237,GO:0044238,GO:…	K05955-ko00900 Terpenoid backbone biosynthesis	COG5536-Protein prenyltransferase, alpha subunit[O]
CAALFM_C108370WA	131.397	27.39	2.26221	0.0148846	0.145001	up	SDS24	Sds24p	GO:0000920,GO:0003674,GO:0004857,GO:0004864,GO:0004865,GO:0005575,GO:0005622,GO:0005623,GO:0005634,GO:0005737,GO:0005829,GO:0006810,GO:0006897,GO:0006950,GO:0007088,GO:0007154,GO:0007346,GO:0008150,GO:0009267,GO:0009605,GO:0009892,GO:0009896,GO:0009987,GO:0009991,GO:0010563,GO:0010564,GO:0010605,GO:0010638,GO:0010921,GO:0010923,GO:0010965,GO:0016192,GO:0019208,GO:0019212,GO:0019220,GO:0019222,GO:…	-	-
CAALFM_C602330WA	86.33	194.59	-1.1725	0.0252107	0.196475	down	CAALFM_C602330WA	hypothetical protein	-	-	-
CAALFM_C203270WA	452.577	901.087	-0.993504	1.20452e-05	0.000612209	down	GPM1	phosphoglycerate mutase	GO:0003674,GO:0003824,GO:0004619,GO:0005575,GO:0005576,GO:0005618,GO:0005622,GO:0005623,GO:0005737,GO:0005739,GO:0005740,GO:0005758,GO:0005829,GO:0005975,GO:0005996,GO:0006006,GO:0006007,GO:0006082,GO:0006090,GO:0006091,GO:0006094,GO:0006096,GO:0006109,GO:0006139,GO:0006140,GO:0006163,GO:0006164,GO:0006165,GO:0006725,GO:0006732,GO:0006733,GO:0006734,GO:0006735,GO:0006753,GO:0006754,GO:0006757,GO:…	K01834-ko01200 Carbon metabolism;ko01230 Biosynthesis of amino acids;ko00010 Glycolysis / Gluconeogenesis;ko00680 Methane metabolism;ko00260 Glycine, serine and threonine metabolism;ko04922 Glucagon signaling pathway;ko05230 Central carbon metabolism in cancer	COG0588-Phosphoglycerate mutase 1[G]
CAALFM_CR01600CA	12.6467	1.20333	3.39365	0.0397059	1	up	CAALFM_CR01600CA	hypothetical protein	-	-	-
CAALFM_C300370CA	33.2867	0.596667	5.80188	0.046283	1	up	BUD21	Bud21p	GO:0000447,GO:0000460,GO:0000462,GO:0000466,GO:0000469,GO:0000472,GO:0000478,GO:0000479,GO:0000966,GO:0000967,GO:0003674,GO:0003676,GO:0003723,GO:0005488,GO:0005575,GO:0005622,GO:0005623,GO:0005634,GO:0005730,GO:0006139,GO:0006364,GO:0006396,GO:0006725,GO:0006807,GO:0008150,GO:0008152,GO:0009987,GO:0010467,GO:0016070,GO:0016072,GO:0022613,GO:0030490,GO:0030515,GO:0030684,GO:0030686,GO:0031974,GO:…	-	-
CAALFM_CR10810CA	0.0001	33.84	-18.3684	0.0315345	0.222802	down	CAALFM_CR10810CA	hypothetical protein	GO:0005575,GO:0005622,GO:0005623,GO:0005737,GO:0005783,GO:0006508,GO:0006511,GO:0006807,GO:0006950,GO:0006986,GO:0007154,GO:0007165,GO:0008150,GO:0008152,GO:0009056,GO:0009057,GO:0009987,GO:0010033,GO:0010243,GO:0010498,GO:0012505,GO:0016020,GO:0016021,GO:0019538,GO:0019941,GO:0023052,GO:0030163,GO:0030433,GO:0030968,GO:0031224,GO:0033554,GO:0034620,GO:0034976,GO:0035966,GO:0035967,GO:0036503,GO:…	K13989-ko04141 Protein processing in endoplasmic reticulum	COG5291-Predicted membrane protein[S]
CAALFM_CR08990CA	89.8567	6.65667	3.75475	0.016699	0.152032	up	CAALFM_CR08990CA	hypothetical protein	-	-	COG0330-Membrane protease subunits, stomatin/prohibitin homologs[O]
CAALFM_C403810WA	24.0067	0.36	6.05929	0.00445047	0.061207	up	CAALFM_C403810WA	hypothetical protein	GO:0000407,GO:0000422,GO:0003674,GO:0005488,GO:0005543,GO:0005575,GO:0005622,GO:0005623,GO:0005737,GO:0005768,GO:0006810,GO:0006897,GO:0006914,GO:0006996,GO:0007005,GO:0008104,GO:0008150,GO:0008152,GO:0008289,GO:0009056,GO:0009987,GO:0012505,GO:0016020,GO:0016043,GO:0016050,GO:0016192,GO:0016197,GO:0016236,GO:0016482,GO:0019898,GO:0022411,GO:0031410,GO:0031982,GO:0032258,GO:0032266,GO:0033036,GO:…	-	COG5391-Phox homology (PX) domain protein[UR]
CAALFM_C702770WA	0.0001	14.8133	-17.1765	0.0217563	0.182972	down	CHS1	chitin synthase	GO:0000003,GO:0000271,GO:0000278,GO:0000281,GO:0000910,GO:0000916,GO:0000917,GO:0000918,GO:0000935,GO:0003674,GO:0003824,GO:0004100,GO:0005575,GO:0005622,GO:0005623,GO:0005737,GO:0005826,GO:0005856,GO:0005886,GO:0005933,GO:0005935,GO:0005938,GO:0005975,GO:0005976,GO:0006022,GO:0006023,GO:0006030,GO:0006031,GO:0006037,GO:0006038,GO:0006040,GO:0006807,GO:0006996,GO:0007010,GO:0007049,GO:0008150,GO:…	K00698-ko00520 Amino sugar and nucleotide sugar metabolism	-
CAALFM_C205650WA	37.0667	1.48333	4.64321	0.0233178	0.186702	up	VPS35	retromer subunit	GO:0000322,GO:0000323,GO:0000324,GO:0000329,GO:0003674,GO:0005215,GO:0005575,GO:0005622,GO:0005623,GO:0005737,GO:0005768,GO:0005770,GO:0005773,GO:0005774,GO:0006810,GO:0006886,GO:0008104,GO:0008150,GO:0008565,GO:0009987,GO:0012505,GO:0015031,GO:0015833,GO:0016020,GO:0016192,GO:0016197,GO:0016482,GO:0030904,GO:0030906,GO:0031090,GO:0031410,GO:0031982,GO:0032507,GO:0032991,GO:0033036,GO:0033365,GO:…	K18468-ko04144 Endocytosis	-
CAALFM_CR07170WA	0.0001	73.72	-19.4917	0.00343413	0.0508164	down	CAALFM_CR07170WA	hypothetical protein	-	K17742-ko00051 Fructose and mannose metabolism	COG1028-Dehydrogenases with different specificities (related to short-chain alcohol dehydrogenases)[IQR]
CAALFM_C406570CA	442.04	1094.27	-1.30772	1.26119e-07	1.05309e-05	down	PDC11	indolepyruvate decarboxylase 1	GO:0000947,GO:0000949,GO:0000955,GO:0003674,GO:0003824,GO:0004737,GO:0005575,GO:0005576,GO:0005618,GO:0005622,GO:0005623,GO:0005634,GO:0005737,GO:0005829,GO:0005886,GO:0005975,GO:0005996,GO:0006006,GO:0006066,GO:0006067,GO:0006082,GO:0006090,GO:0006091,GO:0006113,GO:0006139,GO:0006163,GO:0006520,GO:0006558,GO:0006559,GO:0006568,GO:0006569,GO:0006576,GO:0006586,GO:0006725,GO:0006732,GO:0006733,GO:…	K01568-ko00010 Glycolysis / Gluconeogenesis	COG3961-Pyruvate decarboxylase and related thiamine pyrophosphate-requiring enzymes[GHR]
CAALFM_CR09790WA	74.8967	15.1	2.31035	0.041223	0.259084	up	ALO1	D-arabinono-1,4-lactone oxidase	GO:0003674,GO:0003824,GO:0003885,GO:0005575,GO:0005622,GO:0005623,GO:0005737,GO:0005739,GO:0005740,GO:0005741,GO:0005886,GO:0006766,GO:0006767,GO:0006950,GO:0006979,GO:0007154,GO:0008150,GO:0008152,GO:0009058,GO:0009267,GO:0009405,GO:0009605,GO:0009987,GO:0009991,GO:0016020,GO:0016021,GO:0016491,GO:0016614,GO:0016899,GO:0018130,GO:0019867,GO:0030447,GO:0031090,GO:0031224,GO:0031300,GO:0031301,GO:…	-	-
CAALFM_CR02360WA	185.853	33.7833	2.45978	0.024025	0.191056	up	IDP2	isocitrate dehydrogenase (NADP(+))	GO:0003674,GO:0003824,GO:0004448,GO:0004450,GO:0005575,GO:0005622,GO:0005623,GO:0005737,GO:0005739,GO:0005777,GO:0005829,GO:0006082,GO:0006091,GO:0006099,GO:0006101,GO:0006102,GO:0006139,GO:0006629,GO:0006631,GO:0006635,GO:0006725,GO:0006732,GO:0006733,GO:0006739,GO:0006740,GO:0006753,GO:0006793,GO:0006796,GO:0006807,GO:0008150,GO:0008152,GO:0009056,GO:0009060,GO:0009062,GO:0009117,GO:0009987,GO:…	K00031-ko01200 Carbon metabolism;ko01210 2-Oxocarboxylic acid metabolism;ko01230 Biosynthesis of amino acids;ko00020 Citrate cycle (TCA cycle);ko00720 Carbon fixation pathways in prokaryotes;ko00480 Glutathione metabolism;ko04146 Peroxisome	COG0538-Isocitrate dehydrogenases[C]
CAALFM_CR10670WA	0.0001	53.99	-19.0423	0.00454805	0.0618217	down	CPR6	peptidylprolyl isomerase	GO:0000413,GO:0003674,GO:0003755,GO:0003824,GO:0005488,GO:0005515,GO:0005575,GO:0005622,GO:0005623,GO:0005737,GO:0006457,GO:0006464,GO:0006807,GO:0008150,GO:0008152,GO:0009987,GO:0016853,GO:0016859,GO:0018193,GO:0018208,GO:0019538,GO:0032991,GO:0036211,GO:0042026,GO:0043021,GO:0043022,GO:0043170,GO:0043412,GO:0044237,GO:0044238,GO:0044260,GO:0044267,GO:0044424,GO:0044464,GO:0044877,GO:0051082,GO:…	-	COG0652-Peptidyl-prolyl cis-trans isomerase (rotamase) - cyclophilin family[O]
CAALFM_C300850CA	0.0001	18.6867	-17.5116	0.0181914	0.1587	down	CAALFM_C300850CA	hypothetical protein	GO:0005575,GO:0005622,GO:0005623,GO:0005737,GO:0005739,GO:0005886,GO:0008150,GO:0009987,GO:0016020,GO:0016043,GO:0022607,GO:0032126,GO:0043226,GO:0043227,GO:0043229,GO:0043231,GO:0044085,GO:0044424,GO:0044425,GO:0044444,GO:0044464,GO:0045121,GO:0070941,GO:0071840,GO:0071944,GO:0098589,GO:0098805,GO:0098857	-	-
CAALFM_C305220WA	256.533	59.4067	2.11045	8.42868e-05	0.00294409	up	CDR1	ATP-binding cassette multidrug transporter	GO:0000166,GO:0003674,GO:0003824,GO:0004012,GO:0005215,GO:0005319,GO:0005488,GO:0005496,GO:0005524,GO:0005548,GO:0005575,GO:0005623,GO:0005886,GO:0006810,GO:0006811,GO:0006820,GO:0006855,GO:0006869,GO:0006950,GO:0006979,GO:0008144,GO:0008150,GO:0008289,GO:0009719,GO:0009725,GO:0009986,GO:0009987,GO:0010033,GO:0010876,GO:0014070,GO:0015238,GO:0015244,GO:0015318,GO:0015399,GO:0015405,GO:0015665,GO:…	K08711-ko02010 ABC transporters	COG1131-ABC-type multidrug transport system, ATPase component[V]
CAALFM_C103740WA	17.8167	1.23	3.8565	0.00873746	0.0982124	up	WAR1	War1p	GO:0000981,GO:0000982,GO:0001067,GO:0001101,GO:0003674,GO:0003676,GO:0003677,GO:0003700,GO:0005488,GO:0005575,GO:0005622,GO:0005623,GO:0005634,GO:0005737,GO:0005739,GO:0006082,GO:0006355,GO:0006357,GO:0006520,GO:0006725,GO:0006807,GO:0008150,GO:0008152,GO:0009056,GO:0009063,GO:0009072,GO:0009074,GO:0009268,GO:0009628,GO:0009889,GO:0009891,GO:0009893,GO:0009987,GO:0010033,GO:0010034,GO:0010447,GO:…	-	-
CAALFM_C113570WA	0.0001	23.4367	-17.8384	0.0117346	0.118256	down	MPT5	Mpt5p	GO:0003674,GO:0003676,GO:0003723,GO:0003729,GO:0005488,GO:0005515,GO:0005575,GO:0005622,GO:0005623,GO:0005737,GO:0006417,GO:0006446,GO:0008150,GO:0009889,GO:0009890,GO:0009892,GO:0009893,GO:0009894,GO:0009896,GO:0010468,GO:0010556,GO:0010558,GO:0010604,GO:0010605,GO:0010608,GO:0010629,GO:0017148,GO:0019219,GO:0019222,GO:0030674,GO:0031323,GO:0031324,GO:0031325,GO:0031326,GO:0031327,GO:0031329,GO:…	-	COG5099-RNA-binding protein of the Puf family, translational repressor[J]
CAALFM_C108740CA	33.95	92.3967	-1.44443	0.00112464	0.0268307	down	SEC24	COPII subunit	GO:0000322,GO:0000323,GO:0000324,GO:0000329,GO:0003674,GO:0005048,GO:0005488,GO:0005575,GO:0005622,GO:0005623,GO:0005737,GO:0005773,GO:0005774,GO:0005783,GO:0005798,GO:0006810,GO:0006886,GO:0006888,GO:0006900,GO:0006914,GO:0006996,GO:0008104,GO:0008150,GO:0008152,GO:0009056,GO:0009987,GO:0012505,GO:0012506,GO:0012507,GO:0015031,GO:0015833,GO:0016020,GO:0016043,GO:0016050,GO:0016192,GO:0016236,GO:…	K14007-ko04141 Protein processing in endoplasmic reticulum	COG5028-Vesicle coat complex COPII, subunit SEC24/subunit SFB2/subunit SFB3[U]
CAALFM_C108540CA	0.0001	16.4267	-17.3257	0.0435688	0.262535	down	CAALFM_C108540CA	serine/threonine protein kinase	GO:0000228,GO:0000749,GO:0000785,GO:0000790,GO:0001101,GO:0001932,GO:0001933,GO:0003674,GO:0003824,GO:0004672,GO:0004674,GO:0004857,GO:0004860,GO:0005575,GO:0005622,GO:0005623,GO:0005634,GO:0005694,GO:0005737,GO:0005829,GO:0005886,GO:0005933,GO:0005935,GO:0006464,GO:0006468,GO:0006469,GO:0006629,GO:0006644,GO:0006650,GO:0006793,GO:0006796,GO:0006807,GO:0006950,GO:0007154,GO:0007165,GO:0008150,GO:…	K13303-ko04068 FoxO signaling pathway;ko04151 PI3K-Akt signaling pathway	COG0515-Serine/threonine protein kinase[RTKL]
CAALFM_C110230CA	29.3767	3.71333	2.98388	0.0497887	0.279822	up	CAALFM_C110230CA	hypothetical protein	GO:0000003,GO:0003006,GO:0005575,GO:0005622,GO:0005623,GO:0005634,GO:0005737,GO:0006109,GO:0006111,GO:0006355,GO:0006357,GO:0006508,GO:0006511,GO:0006807,GO:0007039,GO:0007049,GO:0008150,GO:0008152,GO:0009056,GO:0009057,GO:0009653,GO:0009889,GO:0009890,GO:0009891,GO:0009892,GO:0009893,GO:0009987,GO:0010468,GO:0010498,GO:0010556,GO:0010557,GO:0010604,GO:0010628,GO:0010675,GO:0010677,GO:0010906,GO:…	-	-
CAALFM_CR10800CA	0.0001	24.49	-17.9018	0.00237345	0.0422498	down	CAALFM_CR10800CA	hypothetical protein	GO:0000322,GO:0000323,GO:0000324,GO:0000329,GO:0003674,GO:0005215,GO:0005451,GO:0005575,GO:0005622,GO:0005623,GO:0005737,GO:0005773,GO:0005774,GO:0005783,GO:0005789,GO:0006810,GO:0006811,GO:0006812,GO:0006813,GO:0006814,GO:0006816,GO:0008150,GO:0008324,GO:0009987,GO:0012505,GO:0015075,GO:0015077,GO:0015078,GO:0015079,GO:0015081,GO:0015085,GO:0015291,GO:0015297,GO:0015298,GO:0015299,GO:0015318,GO:…	-	COG0387-Ca2+/H+ antiporter[P]
CAALFM_C113450WA	473.35	1261.42	-1.41407	7.38222e-08	7.84528e-06	down	HYR1	Hyr1p	GO:0003674,GO:0003824,GO:0004553,GO:0005575,GO:0005576,GO:0005618,GO:0005623,GO:0008150,GO:0009277,GO:0009987,GO:0015926,GO:0016043,GO:0016787,GO:0016798,GO:0030312,GO:0031505,GO:0044464,GO:0045229,GO:0071554,GO:0071555,GO:0071840,GO:0071852,GO:0071944	-	-
CAALFM_C210690WA	47.7433	65.9367	-0.465782	0.022893	0.18499	down	TPS3	trehalose 6-phosphate synthase/phosphatase complex subunit	GO:0003674,GO:0003824,GO:0003825,GO:0005575,GO:0005622,GO:0005623,GO:0005737,GO:0005946,GO:0005975,GO:0005984,GO:0005991,GO:0005992,GO:0006793,GO:0006796,GO:0006950,GO:0008150,GO:0008152,GO:0008194,GO:0009058,GO:0009311,GO:0009312,GO:0009987,GO:0016051,GO:0016311,GO:0016740,GO:0016757,GO:0016758,GO:0016787,GO:0016788,GO:0016791,GO:0030234,GO:0032991,GO:0033554,GO:0034637,GO:0035251,GO:0042578,GO:…	-	COG0380-Trehalose-6-phosphate synthase[G]
CAALFM_CR03810WA	30.2633	0.296667	6.67258	0.0324006	0.222802	up	PRP13	Prp13p	GO:0000002,GO:0003674,GO:0003676,GO:0003723,GO:0005488,GO:0005575,GO:0005622,GO:0005623,GO:0005737,GO:0005739,GO:0005740,GO:0005743,GO:0006996,GO:0007005,GO:0008150,GO:0009987,GO:0016020,GO:0016021,GO:0016043,GO:0019866,GO:0031090,GO:0031224,GO:0031300,GO:0031301,GO:0031304,GO:0031305,GO:0031966,GO:0031967,GO:0031975,GO:0032592,GO:0043226,GO:0043227,GO:0043229,GO:0043231,GO:0044422,GO:0044424,GO:…	-	-
CAALFM_CR05050WA	430.353	92.8567	2.21244	0.00245765	0.0422498	up	GLN1	glutamate--ammonia ligase	GO:0003674,GO:0003824,GO:0004356,GO:0005575,GO:0005622,GO:0005623,GO:0005634,GO:0005737,GO:0006082,GO:0006520,GO:0006536,GO:0006541,GO:0006542,GO:0006807,GO:0008150,GO:0008152,GO:0008652,GO:0009058,GO:0009064,GO:0009084,GO:0009987,GO:0016053,GO:0016211,GO:0016874,GO:0016879,GO:0016880,GO:0019676,GO:0019740,GO:0019752,GO:0031974,GO:0031981,GO:0034399,GO:0043226,GO:0043227,GO:0043229,GO:0043231,GO:…	K01915-ko01230 Biosynthesis of amino acids;ko00630 Glyoxylate and dicarboxylate metabolism;ko00910 Nitrogen metabolism;ko00250 Alanine, aspartate and glutamate metabolism;ko00220 Arginine biosynthesis;ko02020 Two-component system;ko04724 Glutamatergic synapse;ko04727 GABAergic synapse	COG0174-Glutamine synthetase[E]
CAALFM_C603370WA	149.927	14.02	3.4187	0.00208896	0.0406999	up	CAALFM_C603370WA	hypothetical protein	-	-	-
CAALFM_C303870CA	200.277	41.33	2.27673	0.00215903	0.0409423	up	SAP9	aspartyl protease	GO:0000322,GO:0000323,GO:0000324,GO:0000749,GO:0000754,GO:0001402,GO:0003674,GO:0003824,GO:0004175,GO:0004190,GO:0005575,GO:0005576,GO:0005618,GO:0005622,GO:0005623,GO:0005737,GO:0005773,GO:0005886,GO:0006508,GO:0006518,GO:0006807,GO:0007154,GO:0007165,GO:0007323,GO:0008150,GO:0008152,GO:0008233,GO:0009056,GO:0009057,GO:0009277,GO:0009605,GO:0009607,GO:0009897,GO:0009966,GO:0009986,GO:0009987,GO:…	-	-
CAALFM_C704300WA	6.24333	13.9167	-1.15643	0.0296118	0.217712	down	SPT6	chromatin-remodeling histone chaperone	GO:0000082,GO:0000083,GO:0000122,GO:0000183,GO:0000228,GO:0000278,GO:0000414,GO:0000429,GO:0000430,GO:0000433,GO:0000775,GO:0000785,GO:0000790,GO:0000792,GO:0001073,GO:0001178,GO:0001672,GO:0002831,GO:0002833,GO:0003674,GO:0003682,GO:0003700,GO:0005488,GO:0005515,GO:0005575,GO:0005622,GO:0005623,GO:0005634,GO:0005654,GO:0005694,GO:0005720,GO:0005721,GO:0005737,GO:0005739,GO:0006139,GO:0006323,GO:…	-	COG2183-Transcriptional accessory protein[K]
CAALFM_CR06760CA	76.2567	129.253	-0.761266	0.00325409	0.0490294	down	LSC2	succinate--CoA ligase (GDP-forming) subunit beta	GO:0003674,GO:0003824,GO:0004774,GO:0004775,GO:0005575,GO:0005622,GO:0005623,GO:0005737,GO:0005739,GO:0006082,GO:0006091,GO:0006099,GO:0006101,GO:0006104,GO:0006139,GO:0006163,GO:0006637,GO:0006725,GO:0006732,GO:0006753,GO:0006790,GO:0006793,GO:0006796,GO:0006807,GO:0008150,GO:0008152,GO:0009060,GO:0009117,GO:0009150,GO:0009259,GO:0009987,GO:0015980,GO:0016874,GO:0016877,GO:0016878,GO:0016999,GO:…	K01900-ko01200 Carbon metabolism;ko00020 Citrate cycle (TCA cycle);ko00640 Propanoate metabolism	COG0045-Succinyl-CoA synthetase, beta subunit[C]
CAALFM_C701630WA	40.5433	0.916667	5.46692	0.0471636	1	up	RNH35	ribonuclease H2 catalytic subunit	GO:0000278,GO:0003674,GO:0003824,GO:0004518,GO:0004519,GO:0004521,GO:0004523,GO:0004540,GO:0005575,GO:0005622,GO:0005623,GO:0005634,GO:0006139,GO:0006259,GO:0006260,GO:0006261,GO:0006271,GO:0006273,GO:0006281,GO:0006298,GO:0006401,GO:0006725,GO:0006807,GO:0006950,GO:0006974,GO:0007049,GO:0008150,GO:0008152,GO:0009056,GO:0009057,GO:0009058,GO:0009059,GO:0009987,GO:0016070,GO:0016787,GO:0016788,GO:…	K10743-ko03030 DNA replication	COG0164-Ribonuclease HII[L]
CAALFM_C100070WA	0.0001	58.9633	-19.1695	0.00278848	0.0452741	down	MVD	diphosphomevalonate decarboxylase	GO:0003674,GO:0003824,GO:0004163,GO:0005575,GO:0005622,GO:0005623,GO:0005737,GO:0005829,GO:0006066,GO:0006084,GO:0006139,GO:0006163,GO:0006629,GO:0006637,GO:0006644,GO:0006694,GO:0006696,GO:0006720,GO:0006725,GO:0006732,GO:0006753,GO:0006790,GO:0006793,GO:0006796,GO:0006807,GO:0008150,GO:0008152,GO:0008202,GO:0008204,GO:0008299,GO:0008610,GO:0008654,GO:0009058,GO:0009117,GO:0009150,GO:0009240,GO:…	K01597-ko00900 Terpenoid backbone biosynthesis	COG3407-Mevalonate pyrophosphate decarboxylase[I]
CAALFM_C113930WA	48.75	3.31	3.8805	0.00323762	0.0490294	up	SSK1	mitogen-activated protein kinase kinase kinase	GO:0000156,GO:0000160,GO:0000167,GO:0000185,GO:0001932,GO:0001934,GO:0002831,GO:0002833,GO:0003674,GO:0005488,GO:0005515,GO:0005575,GO:0005622,GO:0005623,GO:0005737,GO:0006950,GO:0006970,GO:0006979,GO:0007154,GO:0007165,GO:0007231,GO:0007234,GO:0008047,GO:0008150,GO:0009266,GO:0009267,GO:0009268,GO:0009405,GO:0009408,GO:0009605,GO:0009607,GO:0009628,GO:0009893,GO:0009966,GO:0009967,GO:0009987,GO:…	K11233-ko02020 Two-component system;ko04011 MAPK signaling pathway - yeast;ko04139 Regulation of mitophagy - yeast	COG3437-Response regulator containing a CheY-like receiver domain and an HD-GYP domain[KT]
CAALFM_C110290WA	15.4667	83.2967	-2.4291	0.000536424	0.0145397	down	GCA1	Gca1p	GO:0000023,GO:0000025,GO:0000272,GO:0003674,GO:0003824,GO:0004553,GO:0004558,GO:0005575,GO:0005576,GO:0005618,GO:0005623,GO:0005975,GO:0005976,GO:0005984,GO:0008150,GO:0008152,GO:0009056,GO:0009057,GO:0009311,GO:0009313,GO:0009987,GO:0015926,GO:0016020,GO:0016052,GO:0016740,GO:0016757,GO:0016758,GO:0016787,GO:0016798,GO:0030312,GO:0032450,GO:0042710,GO:0043170,GO:0044010,GO:0044011,GO:0044237,GO:…	K01187-ko00052 Galactose metabolism;ko00500 Starch and sucrose metabolism	COG1501-Alpha-glucosidases, family 31 of glycosyl hydrolases[G]
CAALFM_C700110WA	48.39	143.877	-1.57205	0.0288385	0.216751	down	SOD3	Sod3p	GO:0000302,GO:0000303,GO:0000305,GO:0001300,GO:0001306,GO:0001323,GO:0001324,GO:0003674,GO:0003824,GO:0004784,GO:0005488,GO:0005575,GO:0005622,GO:0005623,GO:0005737,GO:0005739,GO:0005759,GO:0006801,GO:0006950,GO:0006979,GO:0007568,GO:0007569,GO:0007571,GO:0008150,GO:0008152,GO:0009636,GO:0009987,GO:0010035,GO:0016209,GO:0016491,GO:0016721,GO:0019430,GO:0030145,GO:0031974,GO:0032502,GO:0033554,GO:…	K04564-ko04013 MAPK signaling pathway - fly;ko04068 FoxO signaling pathway;ko04146 Peroxisome;ko04211 Longevity regulating pathway - mammal;ko04212 Longevity regulating pathway - worm;ko04213 Longevity regulating pathway - multiple species;ko05016 Huntington's disease	COG0605-Superoxide dismutase[P]
CAALFM_C400070CA	0.0001	16.9567	-17.3715	0.0167769	0.152032	down	CAALFM_C400070CA	putative zinc metalloprotease	GO:0000322,GO:0000323,GO:0000324,GO:0000329,GO:0005575,GO:0005622,GO:0005623,GO:0005737,GO:0005773,GO:0005774,GO:0006508,GO:0006511,GO:0006807,GO:0006810,GO:0006886,GO:0007034,GO:0008104,GO:0008150,GO:0008152,GO:0009056,GO:0009057,GO:0009987,GO:0015031,GO:0015833,GO:0016020,GO:0016021,GO:0016192,GO:0016197,GO:0019538,GO:0019941,GO:0030163,GO:0031090,GO:0031166,GO:0031224,GO:0031300,GO:0031301,GO:…	-	-
CAALFM_C100110WA	32.49	59.65	-0.876526	0.0291103	0.216751	down	CCT8	chaperonin-containing T-complex subunit	GO:0003674,GO:0005488,GO:0005515,GO:0005575,GO:0005622,GO:0005623,GO:0005737,GO:0005829,GO:0005832,GO:0005856,GO:0006457,GO:0006458,GO:0008150,GO:0009987,GO:0032991,GO:0043226,GO:0043228,GO:0043229,GO:0043232,GO:0044183,GO:0044424,GO:0044444,GO:0044445,GO:0044464,GO:0051082,GO:0061077,GO:0101031	-	COG0459-Chaperonin GroEL (HSP60 family)[O]
CAALFM_C208050CA	251.86	4.53	5.79697	1.27339e-17	1.48859e-14	up	SIT1	siderophore transporter	GO:0000322,GO:0000323,GO:0000324,GO:0003674,GO:0005215,GO:0005575,GO:0005622,GO:0005623,GO:0005634,GO:0005737,GO:0005768,GO:0005773,GO:0005774,GO:0005886,GO:0005887,GO:0006810,GO:0006811,GO:0006812,GO:0006820,GO:0006857,GO:0006873,GO:0006875,GO:0006879,GO:0008150,GO:0008152,GO:0008324,GO:0009237,GO:0009987,GO:0012505,GO:0015075,GO:0015077,GO:0015078,GO:0015291,GO:0015297,GO:0015298,GO:0015299,GO:…	-	-
CAALFM_C304830CA	98.6633	119.37	-0.274854	0.00133179	0.0305267	down	FAS2	trifunctional fatty acid synthase subunit	GO:0001676,GO:0003674,GO:0003824,GO:0004312,GO:0004314,GO:0004315,GO:0004316,GO:0005575,GO:0005622,GO:0005623,GO:0005737,GO:0005739,GO:0005829,GO:0005835,GO:0006082,GO:0006629,GO:0006631,GO:0006633,GO:0008150,GO:0008152,GO:0008610,GO:0008897,GO:0009058,GO:0009405,GO:0009987,GO:0016053,GO:0016417,GO:0016419,GO:0016420,GO:0016491,GO:0016614,GO:0016616,GO:0016740,GO:0016746,GO:0016747,GO:0016772,GO:…	K00667-ko01212 Fatty acid metabolism;ko00061 Fatty acid biosynthesis	COG4982-3-oxoacyl-[acyl-carrier protein] reductase[I]
CAALFM_C503900WA	7001.07	8778.74	-0.326437	0.00258228	0.0437491	down	PGA56	Pga56p	-	-	-
CAALFM_C102620CA	61.2433	5.07333	3.59355	0.0251494	0.196475	up	HOM6	homoserine dehydrogenase	GO:0000096,GO:0000097,GO:0003674,GO:0003824,GO:0004072,GO:0004412,GO:0005575,GO:0005622,GO:0005623,GO:0005634,GO:0005737,GO:0006082,GO:0006520,GO:0006555,GO:0006566,GO:0006790,GO:0006793,GO:0006796,GO:0006807,GO:0006950,GO:0006970,GO:0008150,GO:0008152,GO:0008652,GO:0009058,GO:0009066,GO:0009067,GO:0009069,GO:0009070,GO:0009086,GO:0009088,GO:0009090,GO:0009092,GO:0009628,GO:0009987,GO:0016053,GO:…	K00003-ko01230 Biosynthesis of amino acids;ko00260 Glycine, serine and threonine metabolism;ko00270 Cysteine and methionine metabolism;ko00300 Lysine biosynthesis	COG0460-Homoserine dehydrogenase[E]
CAALFM_C404800WA	41.95	172.577	-2.04049	0.00140389	0.0309651	down	CAALFM_C404800WA	hypothetical protein	GO:0005575,GO:0005622,GO:0005623,GO:0005634,GO:0005737,GO:0005739,GO:0005783,GO:0005789,GO:0005794,GO:0005938,GO:0006950,GO:0006996,GO:0006997,GO:0006999,GO:0007029,GO:0007031,GO:0008150,GO:0009987,GO:0010256,GO:0012505,GO:0016020,GO:0016021,GO:0016043,GO:0022607,GO:0030176,GO:0031224,GO:0031227,GO:0031984,GO:0032153,GO:0032541,GO:0032581,GO:0033554,GO:0034622,GO:0034976,GO:0042175,GO:0043226,GO:…	-	-
CAALFM_C112880CA	16.96	0.466667	5.1836	0.0436217	1	up	CAALFM_C112880CA	hypothetical protein	-	-	-
CAALFM_C703920CA	0.0001	110.587	-20.0767	0.0283396	0.215123	down	RPP1B	ribosomal protein P1B	GO:0000322,GO:0000323,GO:0000324,GO:0001932,GO:0001934,GO:0002181,GO:0003674,GO:0003735,GO:0005198,GO:0005575,GO:0005622,GO:0005623,GO:0005737,GO:0005773,GO:0005829,GO:0005840,GO:0006412,GO:0006518,GO:0006807,GO:0008047,GO:0008150,GO:0008152,GO:0009058,GO:0009059,GO:0009893,GO:0009987,GO:0010467,GO:0010562,GO:0010604,GO:0015934,GO:0019207,GO:0019209,GO:0019220,GO:0019222,GO:0019538,GO:0019887,GO:…	K02942-ko03010 Ribosome	-
CAALFM_CR09120CA	63.25	225.983	-1.83708	4.32037e-05	0.00180376	down	TUB1	alpha-tubulin	GO:0000003,GO:0000070,GO:0000226,GO:0000235,GO:0000278,GO:0000280,GO:0000819,GO:0000922,GO:0003674,GO:0005198,GO:0005200,GO:0005575,GO:0005622,GO:0005623,GO:0005634,GO:0005737,GO:0005815,GO:0005816,GO:0005818,GO:0005819,GO:0005827,GO:0005828,GO:0005856,GO:0005874,GO:0005876,GO:0005880,GO:0005881,GO:0006810,GO:0006928,GO:0006996,GO:0007005,GO:0007010,GO:0007017,GO:0007018,GO:0007049,GO:0007051,GO:…	K07374-ko04145 Phagosome;ko04210 Apoptosis;ko04540 Gap junction;ko05130 Pathogenic Escherichia coli infection	COG5023-Tubulin[Z]
CAALFM_C603500CA	0.0001	1468.63	-23.808	2.27355e-12	5.31556e-10	down	SAP4	Sap4p	GO:0002253,GO:0002376,GO:0002682,GO:0002684,GO:0003674,GO:0003824,GO:0004175,GO:0004190,GO:0005488,GO:0005575,GO:0005576,GO:0005622,GO:0005623,GO:0006465,GO:0006508,GO:0006518,GO:0006807,GO:0008144,GO:0008150,GO:0008152,GO:0008233,GO:0009056,GO:0009057,GO:0009405,GO:0009605,GO:0009607,GO:0009966,GO:0009987,GO:0010467,GO:0010646,GO:0016485,GO:0016787,GO:0019538,GO:0020012,GO:0022610,GO:0023051,GO:…	-	-
CAALFM_CR10790WA	15.4467	97.32	-2.65544	0.00169951	0.0354773	down	MAL2	oligo-1,6-glucosidase IMA1	GO:0000023,GO:0000025,GO:0003674,GO:0003824,GO:0004553,GO:0004558,GO:0004564,GO:0004574,GO:0004575,GO:0005575,GO:0005622,GO:0005623,GO:0005737,GO:0005739,GO:0005886,GO:0005975,GO:0005984,GO:0005985,GO:0005987,GO:0008150,GO:0008152,GO:0009056,GO:0009311,GO:0009313,GO:0009987,GO:0015926,GO:0016020,GO:0016052,GO:0016787,GO:0016798,GO:0032450,GO:0033934,GO:0043226,GO:0043227,GO:0043229,GO:0043231,GO:…	K01182-ko00052 Galactose metabolism;ko00500 Starch and sucrose metabolism	COG0366-Glycosidases[G]
CAALFM_C403570WA	1035.36	4244.03	-2.0353	4.61321e-13	1.79761e-10	down	HWP1	Hwp1p	GO:0005575,GO:0005576,GO:0005618,GO:0005623,GO:0008150,GO:0009277,GO:0009405,GO:0009986,GO:0009987,GO:0016020,GO:0016043,GO:0030312,GO:0030446,GO:0031505,GO:0044419,GO:0044464,GO:0045229,GO:0051704,GO:0071554,GO:0071555,GO:0071840,GO:0071852,GO:0071944	-	-
CAALFM_CR09270CA	32.8167	102.857	-1.64813	0.00444803	0.061207	down	CBP1	Cbp1p	GO:0003674,GO:0005488,GO:0005496,GO:0008289,GO:0097159	K13367-ko00330 Arginine and proline metabolism;ko00410 beta-Alanine metabolism	COG1231-Monoamine oxidase[E]
CAALFM_C400890WA	8.48333	22.2867	-1.39348	0.0212676	0.180617	down	ARO1	Aro1p	GO:0003674,GO:0003824,GO:0003855,GO:0003856,GO:0003866,GO:0004764,GO:0004765,GO:0005575,GO:0005622,GO:0005623,GO:0005737,GO:0006082,GO:0006793,GO:0006796,GO:0008150,GO:0008152,GO:0009058,GO:0009423,GO:0009987,GO:0016053,GO:0016301,GO:0016310,GO:0016491,GO:0016614,GO:0016616,GO:0016740,GO:0016765,GO:0016772,GO:0016773,GO:0016829,GO:0016835,GO:0016836,GO:0016838,GO:0019752,GO:0043436,GO:0043648,GO:…	K13830-ko01230 Biosynthesis of amino acids;ko00400 Phenylalanine, tyrosine and tryptophan biosynthesis	COG0337-3-dehydroquinate synthetase[E]
CAALFM_C603760CA	115.06	22.7067	2.3412	0.0162637	0.152032	up	SHM2	glycine hydroxymethyltransferase	GO:0001505,GO:0003674,GO:0003824,GO:0004372,GO:0005575,GO:0005622,GO:0005623,GO:0005737,GO:0005886,GO:0005937,GO:0006082,GO:0006520,GO:0006544,GO:0006563,GO:0006730,GO:0006807,GO:0008150,GO:0008152,GO:0009069,GO:0009987,GO:0016020,GO:0016740,GO:0016741,GO:0016742,GO:0017144,GO:0019752,GO:0030427,GO:0042133,GO:0042995,GO:0043332,GO:0043436,GO:0044237,GO:0044238,GO:0044281,GO:0044424,GO:0044463,GO:…	K00600-ko01200 Carbon metabolism;ko01230 Biosynthesis of amino acids;ko00630 Glyoxylate and dicarboxylate metabolism;ko00680 Methane metabolism;ko00260 Glycine, serine and threonine metabolism;ko00460 Cyanoamino acid metabolism;ko00670 One carbon pool by folate	COG0112-Glycine/serine hydroxymethyltransferase[E]
CAALFM_C505480WA	35.4933	131.833	-1.8931	0.00304307	0.0487309	down	DES1	Des1p	GO:0003674,GO:0003824,GO:0006066,GO:0006629,GO:0006643,GO:0006665,GO:0006670,GO:0006672,GO:0006807,GO:0008150,GO:0008152,GO:0008610,GO:0009058,GO:0009987,GO:0016491,GO:0016705,GO:0019751,GO:0030148,GO:0034311,GO:0034312,GO:0034641,GO:0042284,GO:0043603,GO:0043604,GO:0044237,GO:0044238,GO:0044249,GO:0044255,GO:0044271,GO:0044281,GO:0044283,GO:0046165,GO:0046173,GO:0046467,GO:0046512,GO:0046513,GO:…	K04712-ko00600 Sphingolipid metabolism;ko04071 Sphingolipid signaling pathway	-
CAALFM_C209220WA	85.9567	390.813	-2.1848	0.000578403	0.0150256	down	DDR48	DNA damage-responsive protein 48	GO:0005575,GO:0005618,GO:0005623,GO:0006950,GO:0006979,GO:0007154,GO:0008150,GO:0009267,GO:0009277,GO:0009605,GO:0009607,GO:0009986,GO:0009987,GO:0009991,GO:0030312,GO:0030446,GO:0030447,GO:0031667,GO:0031668,GO:0031669,GO:0033554,GO:0034599,GO:0036170,GO:0036180,GO:0040007,GO:0042221,GO:0042594,GO:0044182,GO:0044464,GO:0050896,GO:0051716,GO:0070887,GO:0071496,GO:0071944	-	-
CAALFM_C603920WA	52.16	3.14333	4.05258	0.0434064	0.262535	up	SNF4	AMP-activated serine/threonine-protein kinase regulatory subunit	GO:0000166,GO:0001302,GO:0001932,GO:0001934,GO:0003674,GO:0005488,GO:0005524,GO:0005575,GO:0005622,GO:0005623,GO:0005634,GO:0005635,GO:0005641,GO:0005737,GO:0005829,GO:0005886,GO:0006109,GO:0006111,GO:0006355,GO:0006357,GO:0006464,GO:0006468,GO:0006793,GO:0006796,GO:0006807,GO:0006996,GO:0007031,GO:0007154,GO:0007165,GO:0007568,GO:0007569,GO:0008047,GO:0008144,GO:0008150,GO:0008152,GO:0009889,GO:…	K07200-ko04068 FoxO signaling pathway;ko04152 AMPK signaling pathway;ko04910 Insulin signaling pathway;ko04922 Glucagon signaling pathway;ko04920 Adipocytokine signaling pathway;ko04921 Oxytocin signaling pathway;ko04211 Longevity regulating pathway - mammal;ko04213 Longevity regulating pathway - multiple species;ko04710 Circadian rhythm;ko05410 Hypertrophic cardiomyopathy (HCM);ko04932 Non-alcoh…	COG0517-FOG: CBS domain[R]
CAALFM_C702220CA	21.56	0.0001	17.718	0.047137	1	up	CAALFM_C702220CA	hypothetical protein	-	-	COG0515-Serine/threonine protein kinase[RTKL]
CAALFM_C401380WA	28.07	2.15333	3.70439	0.0163714	0.152032	up	ZCF27	Zcf27p	-	-	-
CAALFM_CR04510WA	107.153	895.65	-3.06326	1.48371e-14	8.67231e-12	down	HXK2	hexokinase 2	GO:0000166,GO:0001302,GO:0001678,GO:0003674,GO:0003824,GO:0004340,GO:0004396,GO:0005488,GO:0005524,GO:0005575,GO:0005622,GO:0005623,GO:0005634,GO:0005737,GO:0005739,GO:0005829,GO:0005975,GO:0005996,GO:0006000,GO:0006002,GO:0006006,GO:0006007,GO:0006013,GO:0006081,GO:0006082,GO:0006090,GO:0006091,GO:0006096,GO:0006098,GO:0006139,GO:0006163,GO:0006164,GO:0006165,GO:0006355,GO:0006725,GO:0006732,GO:…	K00844-ko01200 Carbon metabolism;ko00010 Glycolysis / Gluconeogenesis;ko00051 Fructose and mannose metabolism;ko00052 Galactose metabolism;ko00500 Starch and sucrose metabolism;ko00520 Amino sugar and nucleotide sugar metabolism;ko00521 Streptomycin biosynthesis;ko00524 Neomycin, kanamycin and gentamicin biosynthesis;ko04066 HIF-1 signaling pathway;ko04910 Insulin signaling pathway;ko04973 Carboh…	COG5026-Hexokinase[G]
CAALFM_CR02240CA	28.3133	0.403333	6.13337	0.00106079	0.0258346	up	OPT2	Opt2p	GO:0000138,GO:0000322,GO:0000323,GO:0000324,GO:0001558,GO:0003674,GO:0005215,GO:0005575,GO:0005622,GO:0005623,GO:0005737,GO:0005773,GO:0005777,GO:0005794,GO:0005795,GO:0005886,GO:0005887,GO:0006810,GO:0006857,GO:0006996,GO:0007033,GO:0008150,GO:0009987,GO:0012505,GO:0015833,GO:0016020,GO:0016021,GO:0016043,GO:0019725,GO:0022603,GO:0022604,GO:0022857,GO:0030307,GO:0031224,GO:0031226,GO:0031984,GO:…	-	-
CAALFM_C307090WA	165.83	18.8633	3.13605	0.0290885	0.216751	up	HHT1	Hht1p	GO:0000228,GO:0000775,GO:0000785,GO:0000786,GO:0000788,GO:0000790,GO:0000792,GO:0001672,GO:0003674,GO:0003676,GO:0003677,GO:0003682,GO:0005488,GO:0005575,GO:0005622,GO:0005623,GO:0005634,GO:0005694,GO:0005720,GO:0005721,GO:0006139,GO:0006323,GO:0006325,GO:0006333,GO:0006334,GO:0006351,GO:0006725,GO:0006807,GO:0006950,GO:0006974,GO:0006996,GO:0008150,GO:0008152,GO:0009058,GO:0009059,GO:0009303,GO:…	-	COG2036-Histones H3 and H4[B]
CAALFM_C503080CA	0.0001	18.3433	-17.4849	0.0366657	0.238124	down	CAALFM_C503080CA	hypothetical protein	GO:0000322,GO:0000323,GO:0000324,GO:0000329,GO:0003674,GO:0005215,GO:0005575,GO:0005622,GO:0005623,GO:0005737,GO:0005739,GO:0005773,GO:0005774,GO:0005783,GO:0006810,GO:0006811,GO:0008150,GO:0012505,GO:0016020,GO:0016021,GO:0031090,GO:0031166,GO:0031224,GO:0031300,GO:0031301,GO:0031310,GO:0034220,GO:0043226,GO:0043227,GO:0043229,GO:0043231,GO:0044422,GO:0044424,GO:0044425,GO:0044437,GO:0044444,GO:…	-	-
CAALFM_C100710CA	69.9133	141.4	-1.01614	0.0309016	0.22164	down	TUB2	beta-tubulin	GO:0000003,GO:0000070,GO:0000166,GO:0000226,GO:0000235,GO:0000278,GO:0000280,GO:0000819,GO:0001882,GO:0001883,GO:0003674,GO:0003824,GO:0003924,GO:0005198,GO:0005200,GO:0005488,GO:0005525,GO:0005575,GO:0005622,GO:0005623,GO:0005634,GO:0005737,GO:0005815,GO:0005816,GO:0005818,GO:0005819,GO:0005828,GO:0005856,GO:0005874,GO:0005876,GO:0005880,GO:0005881,GO:0006810,GO:0006928,GO:0006996,GO:0007005,GO:…	K07375-ko04145 Phagosome;ko04540 Gap junction;ko05130 Pathogenic Escherichia coli infection	COG5023-Tubulin[Z]
CAALFM_C700990WA	337.043	423.49	-0.329394	0.0113146	0.118096	down	RPP0	ribosomal protein P0	GO:0000027,GO:0002181,GO:0002182,GO:0003674,GO:0003676,GO:0003723,GO:0003735,GO:0005198,GO:0005488,GO:0005575,GO:0005622,GO:0005623,GO:0005737,GO:0005829,GO:0005840,GO:0006412,GO:0006414,GO:0006518,GO:0006807,GO:0006996,GO:0008150,GO:0008152,GO:0009058,GO:0009059,GO:0009987,GO:0010467,GO:0015934,GO:0016043,GO:0019538,GO:0019843,GO:0022607,GO:0022613,GO:0022618,GO:0022625,GO:0022626,GO:0030684,GO:…	K02941-ko03010 Ribosome	COG0244-Ribosomal protein L10[J]
CAALFM_C206680WA	58.8433	5.91	3.31565	0.0429742	0.262535	up	FRP3	putative ammonium permease	GO:0003674,GO:0005215,GO:0005342,GO:0005575,GO:0005623,GO:0005886,GO:0006066,GO:0006067,GO:0006068,GO:0006810,GO:0006811,GO:0006820,GO:0006846,GO:0006847,GO:0006855,GO:0008028,GO:0008150,GO:0008152,GO:0008509,GO:0008514,GO:0009056,GO:0009987,GO:0015075,GO:0015123,GO:0015238,GO:0015318,GO:0015711,GO:0015718,GO:0015849,GO:0015893,GO:0016020,GO:0016999,GO:0017001,GO:0017144,GO:0022857,GO:0034220,GO:…	-	COG1584-Predicted membrane protein[S]
CAALFM_CR10850CA	0.0001	109.607	-20.0639	0.00749077	0.0902753	down	ATP16	F1F0 ATP synthase subunit delta	GO:0000275,GO:0005575,GO:0005622,GO:0005623,GO:0005737,GO:0005739,GO:0005740,GO:0005743,GO:0005753,GO:0006139,GO:0006163,GO:0006164,GO:0006725,GO:0006753,GO:0006754,GO:0006793,GO:0006796,GO:0006807,GO:0006810,GO:0006811,GO:0006812,GO:0008150,GO:0008152,GO:0009058,GO:0009117,GO:0009123,GO:0009124,GO:0009126,GO:0009127,GO:0009141,GO:0009142,GO:0009144,GO:0009145,GO:0009150,GO:0009152,GO:0009156,GO:…	K02134-ko00190 Oxidative phosphorylation;ko05010 Alzheimer's disease;ko05012 Parkinson's disease;ko05016 Huntington's disease	COG0355-F0F1-type ATP synthase, epsilon subunit (mitochondrial delta subunit)[C]
CAALFM_CR09920WA	283.977	66.5567	2.09312	0.0058883	0.0748198	up	CAALFM_CR09920WA	hypothetical protein	GO:0003333,GO:0003674,GO:0005215,GO:0005342,GO:0005575,GO:0005622,GO:0005623,GO:0005737,GO:0005739,GO:0005783,GO:0005886,GO:0005933,GO:0005935,GO:0006810,GO:0006811,GO:0006812,GO:0006820,GO:0006855,GO:0006865,GO:0008150,GO:0008324,GO:0008509,GO:0008514,GO:0012505,GO:0015075,GO:0015171,GO:0015175,GO:0015179,GO:0015193,GO:0015238,GO:0015318,GO:0015711,GO:0015804,GO:0015807,GO:0015824,GO:0015849,GO:…	-	COG0833-Amino acid transporters[E]
CAALFM_C303670WA	24.09	1.37	4.13619	0.00625437	0.0786167	up	CAALFM_C303670WA	hypothetical protein	GO:0000118,GO:0000122,GO:0000228,GO:0000785,GO:0000790,GO:0001300,GO:0003674,GO:0003676,GO:0003677,GO:0003682,GO:0005488,GO:0005515,GO:0005575,GO:0005622,GO:0005623,GO:0005634,GO:0005654,GO:0005694,GO:0005737,GO:0005829,GO:0006325,GO:0006355,GO:0006357,GO:0006464,GO:0006476,GO:0006807,GO:0006996,GO:0007568,GO:0007569,GO:0008150,GO:0008152,GO:0009889,GO:0009890,GO:0009891,GO:0009892,GO:0009893,GO:…	-	-
CAALFM_C114420WA	0.0001	31.6867	-18.2735	0.0439384	0.262795	down	DDI1	Ddi1p	GO:0000149,GO:0002790,GO:0003674,GO:0005488,GO:0005515,GO:0005575,GO:0005623,GO:0005886,GO:0006508,GO:0006511,GO:0006807,GO:0006810,GO:0008104,GO:0008150,GO:0008152,GO:0009056,GO:0009057,GO:0009306,GO:0009987,GO:0010498,GO:0015031,GO:0015833,GO:0016020,GO:0016192,GO:0017157,GO:0019538,GO:0019941,GO:0030163,GO:0031593,GO:0032182,GO:0032879,GO:0032940,GO:0033036,GO:0042886,GO:0043130,GO:0043161,GO:…	-	-
CAALFM_C206360CA	69.7733	0.833333	6.38764	0.00547809	0.0719538	up	MAK16	ribosome biosynthesis protein	GO:0000460,GO:0000463,GO:0000466,GO:0000470,GO:0005575,GO:0005622,GO:0005623,GO:0005634,GO:0005730,GO:0006139,GO:0006364,GO:0006396,GO:0006725,GO:0006807,GO:0008150,GO:0008152,GO:0009987,GO:0010467,GO:0016070,GO:0016072,GO:0022613,GO:0030684,GO:0030687,GO:0031974,GO:0031981,GO:0032991,GO:0034470,GO:0034641,GO:0034660,GO:0042254,GO:0042273,GO:0043170,GO:0043226,GO:0043227,GO:0043228,GO:0043229,GO:…	-	COG5129-Nuclear protein with HMG-like acidic region[R]
CAALFM_C107030CA	430.277	2848.2	-2.72672	1.91898e-11	3.73881e-09	down	RBT4	Rbt4p	GO:0000287,GO:0000322,GO:0000323,GO:0000324,GO:0003674,GO:0005488,GO:0005496,GO:0005575,GO:0005576,GO:0005618,GO:0005622,GO:0005623,GO:0005634,GO:0005635,GO:0005737,GO:0005773,GO:0005783,GO:0006810,GO:0006869,GO:0008150,GO:0008289,GO:0009277,GO:0009405,GO:0009986,GO:0009987,GO:0010876,GO:0012505,GO:0015485,GO:0015850,GO:0015918,GO:0030312,GO:0031967,GO:0031975,GO:0032934,GO:0033036,GO:0035690,GO:…	-	COG2340-Uncharacterized protein with SCP/PR1 domains[S]
CAALFM_C210550CA	18.7867	47.4133	-1.33558	7.42203e-05	0.00279882	down	GCN1	Gcn1p	GO:0000075,GO:0000077,GO:0000278,GO:0000302,GO:0001932,GO:0001934,GO:0003674,GO:0005488,GO:0005575,GO:0005622,GO:0005623,GO:0005737,GO:0005739,GO:0005829,GO:0005840,GO:0006417,GO:0006446,GO:0006448,GO:0006950,GO:0006974,GO:0006979,GO:0007049,GO:0007093,GO:0007154,GO:0007165,GO:0007346,GO:0008047,GO:0008150,GO:0009267,GO:0009268,GO:0009605,GO:0009628,GO:0009636,GO:0009719,GO:0009889,GO:0009890,GO:…	-	-
CAALFM_C105940WA	37.8067	6.26333	2.59364	0.0330139	0.222929	up	PHO87	SPX domain-containing inorganic phosphate transporter	GO:0003674,GO:0005215,GO:0005315,GO:0005575,GO:0005623,GO:0005886,GO:0006082,GO:0006793,GO:0006797,GO:0006810,GO:0006811,GO:0006817,GO:0006820,GO:0008150,GO:0008152,GO:0009987,GO:0010966,GO:0015291,GO:0015318,GO:0015698,GO:0016020,GO:0016021,GO:0022804,GO:0022857,GO:0031224,GO:0032879,GO:0034220,GO:0034762,GO:0034765,GO:0043269,GO:0043436,GO:0044070,GO:0044237,GO:0044281,GO:0044425,GO:0044464,GO:…	-	COG0471-Di- and tricarboxylate transporters[P]
CAALFM_C304530CA	79.6833	16.06	2.31081	0.0487301	0.275195	up	TEC1	Tec1p	GO:0000228,GO:0000785,GO:0000790,GO:0002831,GO:0002833,GO:0003674,GO:0003676,GO:0003677,GO:0003700,GO:0005488,GO:0005575,GO:0005622,GO:0005623,GO:0005634,GO:0005694,GO:0006355,GO:0006357,GO:0007155,GO:0007329,GO:0008150,GO:0009371,GO:0009373,GO:0009405,GO:0009607,GO:0009889,GO:0009891,GO:0009893,GO:0009987,GO:0010033,GO:0010468,GO:0010556,GO:0010557,GO:0010570,GO:0010604,GO:0010628,GO:0019219,GO:…	K09448-ko04011 MAPK signaling pathway - yeast;ko04390 Hippo signaling pathway;ko04391 Hippo signaling pathway -fly;ko04392 Hippo signaling pathway - multiple species	-
CAALFM_C504930CA	22.3567	117.363	-2.3922	0.000991173	0.0246528	down	MAL31	maltose permease	GO:0000017,GO:0000322,GO:0000323,GO:0000324,GO:0003674,GO:0005215,GO:0005351,GO:0005352,GO:0005355,GO:0005363,GO:0005364,GO:0005402,GO:0005575,GO:0005622,GO:0005623,GO:0005737,GO:0005773,GO:0005886,GO:0005975,GO:0005984,GO:0006810,GO:0006811,GO:0006812,GO:0008150,GO:0008152,GO:0008324,GO:0008643,GO:0008645,GO:0009056,GO:0009311,GO:0009313,GO:0009987,GO:0015075,GO:0015077,GO:0015078,GO:0015144,GO:…	-	-
CAALFM_CR05610CA	41.4633	4.5	3.20384	0.0496523	1	up	SRR1	Srr1p	GO:0000156,GO:0000160,GO:0002831,GO:0002833,GO:0003674,GO:0005575,GO:0005622,GO:0005623,GO:0005634,GO:0005737,GO:0005739,GO:0005777,GO:0005782,GO:0006915,GO:0006950,GO:0006970,GO:0006979,GO:0007154,GO:0007165,GO:0008150,GO:0008219,GO:0009268,GO:0009405,GO:0009605,GO:0009607,GO:0009628,GO:0009987,GO:0009991,GO:0010570,GO:0012501,GO:0023052,GO:0030447,GO:0031667,GO:0031907,GO:0031974,GO:0032101,GO:…	-	-
CAALFM_C200240CA	55.6467	0.823333	6.07867	0.0309044	0.22164	up	SOD6	Sod6p	GO:0000302,GO:0000303,GO:0000305,GO:0003674,GO:0003824,GO:0004784,GO:0005488,GO:0005507,GO:0005575,GO:0005576,GO:0005618,GO:0005623,GO:0006801,GO:0006950,GO:0006979,GO:0008150,GO:0008152,GO:0009277,GO:0009405,GO:0009605,GO:0009607,GO:0009636,GO:0009986,GO:0009987,GO:0010035,GO:0016209,GO:0016491,GO:0016721,GO:0019430,GO:0020012,GO:0030312,GO:0030445,GO:0030446,GO:0030682,GO:0033554,GO:0034599,GO:…	-	-
CAALFM_CR01690CA	0.0001	19.91	-17.6031	0.0109593	0.116468	down	CDC60	leucine--tRNA ligase	GO:0002181,GO:0003674,GO:0003824,GO:0004812,GO:0004823,GO:0004832,GO:0005575,GO:0005622,GO:0005623,GO:0005737,GO:0006082,GO:0006139,GO:0006399,GO:0006412,GO:0006418,GO:0006429,GO:0006438,GO:0006518,GO:0006520,GO:0006725,GO:0006807,GO:0008150,GO:0008152,GO:0009058,GO:0009059,GO:0009966,GO:0009987,GO:0010467,GO:0010646,GO:0016070,GO:0016874,GO:0016875,GO:0019538,GO:0019752,GO:0023051,GO:0032006,GO:…	K01869-ko00970 Aminoacyl-tRNA biosynthesis	COG0495-Leucyl-tRNA synthetase[J]
CAALFM_CR09530CA	102.383	12.0067	3.09207	0.00160727	0.0341617	up	CAALFM_CR09530CA	hypothetical protein	-	-	-
CAALFM_C205460WA	171.367	481.487	-1.49041	2.94242e-05	0.00127396	down	CDC19	pyruvate kinase	GO:0003674,GO:0003824,GO:0004743,GO:0005575,GO:0005618,GO:0005622,GO:0005623,GO:0005737,GO:0005739,GO:0005829,GO:0005886,GO:0005975,GO:0005996,GO:0006006,GO:0006007,GO:0006082,GO:0006090,GO:0006091,GO:0006096,GO:0006139,GO:0006163,GO:0006164,GO:0006165,GO:0006725,GO:0006732,GO:0006733,GO:0006734,GO:0006735,GO:0006753,GO:0006754,GO:0006757,GO:0006793,GO:0006796,GO:0006807,GO:0006950,GO:0007154,GO:…	K00873-ko01200 Carbon metabolism;ko01230 Biosynthesis of amino acids;ko00010 Glycolysis / Gluconeogenesis;ko00620 Pyruvate metabolism;ko00230 Purine metabolism;ko04922 Glucagon signaling pathway;ko05230 Central carbon metabolism in cancer;ko05203 Viral carcinogenesis;ko04930 Type II diabetes mellitus	COG0469-Pyruvate kinase[G]
CAALFM_C203440WA	0.0001	40.2433	-18.6184	0.0444122	0.262795	down	PGA33	Pga33p	-	-	-
CAALFM_C113940WA	405.98	88.5433	2.19695	0.0470837	0.269878	up	SIM1	SUN family protein	GO:0000422,GO:0001301,GO:0001302,GO:0001304,GO:0001308,GO:0005575,GO:0005576,GO:0005618,GO:0005622,GO:0005623,GO:0005737,GO:0005739,GO:0005740,GO:0005743,GO:0006275,GO:0006325,GO:0006355,GO:0006914,GO:0006996,GO:0007005,GO:0007568,GO:0007569,GO:0008150,GO:0008152,GO:0009056,GO:0009272,GO:0009277,GO:0009889,GO:0009891,GO:0009893,GO:0009986,GO:0009987,GO:0010468,GO:0010556,GO:0010557,GO:0010604,GO:…	-	-
CAALFM_C111450CA	51.15	166.167	-1.69982	0.00182627	0.0374545	down	SAM2	methionine adenosyltransferase	GO:0000096,GO:0000166,GO:0003674,GO:0003824,GO:0004478,GO:0005488,GO:0005524,GO:0005575,GO:0005622,GO:0005623,GO:0005737,GO:0005829,GO:0006082,GO:0006520,GO:0006555,GO:0006556,GO:0006732,GO:0006790,GO:0006807,GO:0008144,GO:0008150,GO:0008152,GO:0009058,GO:0009066,GO:0009108,GO:0009987,GO:0010494,GO:0016740,GO:0016765,GO:0017076,GO:0017144,GO:0019752,GO:0030554,GO:0032553,GO:0032555,GO:0032559,GO:…	K00789-ko01230 Biosynthesis of amino acids;ko00270 Cysteine and methionine metabolism	COG0192-S-adenosylmethionine synthetase[H]
CAALFM_C201000WA	44.15	182.06	-2.04393	0.000300726	0.00858557	down	HGT7	Hgt7p	GO:0000322,GO:0000323,GO:0000324,GO:0003674,GO:0005215,GO:0005342,GO:0005351,GO:0005353,GO:0005354,GO:0005355,GO:0005356,GO:0005358,GO:0005402,GO:0005575,GO:0005622,GO:0005623,GO:0005737,GO:0005739,GO:0005773,GO:0005886,GO:0005887,GO:0005975,GO:0005996,GO:0006012,GO:0006810,GO:0006811,GO:0006812,GO:0006820,GO:0006950,GO:0007154,GO:0008028,GO:0008150,GO:0008152,GO:0008324,GO:0008509,GO:0008514,GO:…	-	-
CAALFM_C602340WA	154.967	25.0333	2.63004	0.0169814	0.152702	up	HRR25	serine/threonine protein kinase	GO:0000003,GO:0000018,GO:0000045,GO:0000166,GO:0000228,GO:0000280,GO:0000407,GO:0000775,GO:0000776,GO:0000777,GO:0000779,GO:0000793,GO:0002097,GO:0002098,GO:0003674,GO:0003824,GO:0004672,GO:0004674,GO:0004713,GO:0005488,GO:0005524,GO:0005575,GO:0005622,GO:0005623,GO:0005634,GO:0005694,GO:0005737,GO:0005794,GO:0005815,GO:0005816,GO:0005829,GO:0005856,GO:0005886,GO:0005933,GO:0005934,GO:0005935,GO:…	K14758-ko03008 Ribosome biogenesis in eukaryotes	COG0515-Serine/threonine protein kinase[RTKL]
CAALFM_C206670CA	25.75	0.676667	5.24998	0.0228327	0.18499	up	DBF2	serine/threonine-protein kinase	GO:0000003,GO:0000075,GO:0000166,GO:0000226,GO:0000278,GO:0000280,GO:0000281,GO:0000910,GO:0000917,GO:0003006,GO:0003674,GO:0003824,GO:0004672,GO:0004674,GO:0005488,GO:0005524,GO:0005575,GO:0005622,GO:0005623,GO:0005628,GO:0005634,GO:0005737,GO:0005815,GO:0005816,GO:0005826,GO:0005856,GO:0005933,GO:0005935,GO:0005938,GO:0006464,GO:0006468,GO:0006793,GO:0006796,GO:0006807,GO:0006873,GO:0006885,GO:…	K06684-ko04392 Hippo signaling pathway - multiple species;ko04111 Cell cycle - yeast	COG0515-Serine/threonine protein kinase[RTKL]
CAALFM_C403470CA	1610.88	2267.91	-0.493515	7.69484e-05	0.00281102	down	ECE1	Ece1p	-	-	-
CAALFM_C111850WA	76.16	9.91	2.94208	0.00463287	0.0622509	up	CAALFM_C111850WA	hypothetical protein	-	-	-
CAALFM_C205180WA	718.913	4.00333	7.48847	0.000249078	0.00766243	up	WH11	Wh11p	-	-	-
CAALFM_C206470WA	35.5633	0.816667	5.4445	0.00188053	0.0379024	up	RTA2	phospholipid-translocating ATPase	GO:0000322,GO:0000323,GO:0000324,GO:0003674,GO:0003824,GO:0004012,GO:0005215,GO:0005319,GO:0005548,GO:0005575,GO:0005622,GO:0005623,GO:0005737,GO:0005773,GO:0005783,GO:0005886,GO:0006810,GO:0006811,GO:0006812,GO:0006820,GO:0006869,GO:0008150,GO:0009987,GO:0010876,GO:0012505,GO:0015695,GO:0015696,GO:0015711,GO:0015748,GO:0015914,GO:0016020,GO:0016021,GO:0016043,GO:0016462,GO:0016787,GO:0016817,GO:…	-	-
CAALFM_CR02670CA	72.07	1.69667	5.40862	5.74169e-05	0.00223734	up	CAALFM_CR02670CA	hypothetical protein	-	-	-
CAALFM_C301630WA	5.68667	39.01	-2.77819	0.0198758	0.170844	down	TFP1	H(+)-transporting V1 sector ATPase subunit A	GO:0000166,GO:0000221,GO:0000322,GO:0000323,GO:0000324,GO:0000329,GO:0003674,GO:0003676,GO:0003723,GO:0003729,GO:0003824,GO:0005215,GO:0005488,GO:0005524,GO:0005575,GO:0005622,GO:0005623,GO:0005737,GO:0005773,GO:0005774,GO:0005829,GO:0005886,GO:0006807,GO:0006810,GO:0006811,GO:0006812,GO:0006873,GO:0006885,GO:0006897,GO:0006950,GO:0006979,GO:0007035,GO:0008144,GO:0008150,GO:0008152,GO:0008324,GO:…	K02145-ko00190 Oxidative phosphorylation;ko04150 mTOR signaling pathway;ko04145 Phagosome;ko04966 Collecting duct acid secretion;ko04721 Synaptic vesicle cycle;ko05323 Rheumatoid arthritis;ko05110 Vibrio cholerae infection;ko05120 Epithelial cell signaling in Helicobacter pylori infection	COG1155-Archaeal/vacuolar-type H+-ATPase subunit A[C]
CAALFM_C406370CA	29.94	1.40333	4.41514	0.0136533	0.134123	up	CAALFM_C406370CA	hypothetical protein	GO:0000322,GO:0000323,GO:0000324,GO:0003674,GO:0005215,GO:0005575,GO:0005622,GO:0005623,GO:0005737,GO:0005773,GO:0005886,GO:0005887,GO:0006605,GO:0006623,GO:0006810,GO:0006811,GO:0006820,GO:0006855,GO:0006873,GO:0006885,GO:0006886,GO:0007034,GO:0008104,GO:0008150,GO:0008509,GO:0009987,GO:0015031,GO:0015075,GO:0015103,GO:0015238,GO:0015318,GO:0015562,GO:0015698,GO:0015833,GO:0015893,GO:0016020,GO:…	-	-
CAALFM_C600130CA	0.0001	14.0767	-17.1029	0.0348047	0.229868	down	VID27	Vid27p	GO:0005575,GO:0005622,GO:0005623,GO:0005737,GO:0044424,GO:0044464	-	COG5167-Protein involved in vacuole import and degradation[U]
CAALFM_CR02920CA	61.6533	4.72333	3.7063	0.0121753	0.121649	up	AQY1	Aqy1p	GO:0000003,GO:0003006,GO:0003674,GO:0005215,GO:0005372,GO:0005575,GO:0005622,GO:0005623,GO:0005737,GO:0005783,GO:0005789,GO:0005829,GO:0005886,GO:0005887,GO:0006810,GO:0006811,GO:0006833,GO:0007049,GO:0008150,GO:0009653,GO:0009987,GO:0012505,GO:0015250,GO:0015267,GO:0015318,GO:0016020,GO:0016021,GO:0019953,GO:0022402,GO:0022413,GO:0022414,GO:0022803,GO:0022838,GO:0022857,GO:0030154,GO:0030435,GO:…	-	COG0580-Glycerol uptake facilitator and related permeases (Major Intrinsic Protein Family)[G]
CAALFM_C300300WA	25.34	1.85667	3.77063	0.0327636	0.222929	up	CAALFM_C300300WA	hypothetical protein	-	-	-
CAALFM_C301920CA	419.503	10.3467	5.34144	0.00988639	1	up	tY(GUA)2	tRNA-Tyr	-	-	-
CAALFM_C303420CA	0.0001	25.78	-17.9759	0.026414	0.20449	down	NDE1	NADH-ubiquinone reductase (H(+)-translocating)	GO:0001300,GO:0003674,GO:0003824,GO:0003954,GO:0005575,GO:0005622,GO:0005623,GO:0005737,GO:0005739,GO:0005740,GO:0005743,GO:0005975,GO:0005996,GO:0006006,GO:0006066,GO:0006067,GO:0006082,GO:0006090,GO:0006091,GO:0006113,GO:0006116,GO:0006119,GO:0006139,GO:0006163,GO:0006725,GO:0006732,GO:0006733,GO:0006734,GO:0006753,GO:0006793,GO:0006796,GO:0006807,GO:0007568,GO:0007569,GO:0008137,GO:0008150,GO:…	-	COG1252-NADH dehydrogenase, FAD-containing subunit[C]
CAALFM_CR10100CA	54.94	0.756667	6.18206	2.8057e-05	0.00126149	up	INO1	inositol-3-phosphate synthase	GO:0003674,GO:0003824,GO:0004512,GO:0005575,GO:0005618,GO:0005622,GO:0005623,GO:0005737,GO:0005975,GO:0006020,GO:0006021,GO:0006066,GO:0008150,GO:0008152,GO:0009058,GO:0009277,GO:0009986,GO:0009987,GO:0016051,GO:0016853,GO:0016872,GO:0019751,GO:0030312,GO:0030446,GO:0034637,GO:0044237,GO:0044238,GO:0044249,GO:0044262,GO:0044281,GO:0044283,GO:0044424,GO:0044464,GO:0046165,GO:0046173,GO:0071704,GO:…	K01858-ko00562 Inositol phosphate metabolism;ko00521 Streptomycin biosynthesis	COG1260-Myo-inositol-1-phosphate synthase[I]
CAALFM_C305580CA	27.41	3.73	2.87745	0.0449606	0.262795	up	GAP2	amino acid permease	GO:0000322,GO:0000323,GO:0000324,GO:0000328,GO:0003333,GO:0003674,GO:0005215,GO:0005342,GO:0005575,GO:0005622,GO:0005623,GO:0005737,GO:0005768,GO:0005770,GO:0005771,GO:0005773,GO:0005775,GO:0005783,GO:0005798,GO:0005886,GO:0005887,GO:0006810,GO:0006811,GO:0006812,GO:0006820,GO:0006855,GO:0006865,GO:0008150,GO:0008324,GO:0008509,GO:0008514,GO:0012505,GO:0015075,GO:0015171,GO:0015175,GO:0015179,GO:…	-	COG0833-Amino acid transporters[E]
CAALFM_C108590CA	0.0001	23.8733	-17.865	0.0334063	0.222929	down	ERG1	squalene monooxygenase	GO:0003674,GO:0003824,GO:0004497,GO:0004506,GO:0005488,GO:0005575,GO:0005622,GO:0005623,GO:0005737,GO:0005783,GO:0005789,GO:0005811,GO:0005886,GO:0006066,GO:0006629,GO:0006694,GO:0006696,GO:0006950,GO:0007154,GO:0008144,GO:0008150,GO:0008152,GO:0008202,GO:0008204,GO:0008610,GO:0009058,GO:0009267,GO:0009605,GO:0009607,GO:0009987,GO:0009991,GO:0010570,GO:0012505,GO:0016020,GO:0016125,GO:0016126,GO:…	K00511-ko00100 Steroid biosynthesis;ko00909 Sesquiterpenoid and triterpenoid biosynthesis	-
CAALFM_C111500CA	32.7833	0.493333	6.05426	0.0334971	1	up	ARO7	chorismate mutase	GO:0000162,GO:0003674,GO:0003824,GO:0004106,GO:0005575,GO:0005622,GO:0005623,GO:0005634,GO:0005737,GO:0006082,GO:0006520,GO:0006558,GO:0006568,GO:0006570,GO:0006571,GO:0006576,GO:0006586,GO:0006725,GO:0006807,GO:0008150,GO:0008152,GO:0008652,GO:0009058,GO:0009072,GO:0009073,GO:0009094,GO:0009095,GO:0009308,GO:0009309,GO:0009987,GO:0016053,GO:0016853,GO:0016866,GO:0017144,GO:0018130,GO:0019438,GO:…	K01850-ko01230 Biosynthesis of amino acids;ko00400 Phenylalanine, tyrosine and tryptophan biosynthesis	-
CAALFM_C201780WA	83.63	106.107	-0.343423	0.00217145	0.0409423	down	MSB2	Msb2p	GO:0000278,GO:0000281,GO:0000282,GO:0000910,GO:0001402,GO:0003674,GO:0004888,GO:0005034,GO:0005575,GO:0005576,GO:0005623,GO:0005886,GO:0005887,GO:0006950,GO:0006970,GO:0006972,GO:0007049,GO:0007154,GO:0007163,GO:0007165,GO:0007231,GO:0007232,GO:0008150,GO:0009628,GO:0009986,GO:0009987,GO:0016020,GO:0016021,GO:0016043,GO:0022402,GO:0023052,GO:0030010,GO:0030427,GO:0030447,GO:0031224,GO:0031226,GO:…	-	-
CAALFM_C700160CA	171	4.24	5.33379	0.0421437	0.260666	up	CAALFM_C700160CA	hypothetical protein	GO:0005575,GO:0005622,GO:0005623,GO:0005634,GO:0005737,GO:0008150,GO:0022613,GO:0042254,GO:0042273,GO:0043226,GO:0043227,GO:0043229,GO:0043231,GO:0044085,GO:0044424,GO:0044464,GO:0071840	-	-
CAALFM_CR05670CA	117.287	1.66	6.14271	0.0104114	0.112693	up	HMO1	Hmo1p	GO:0000217,GO:0000400,GO:0000785,GO:0000792,GO:0001173,GO:0001174,GO:0003674,GO:0003676,GO:0003677,GO:0003690,GO:0005488,GO:0005575,GO:0005622,GO:0005623,GO:0005634,GO:0005694,GO:0005730,GO:0005737,GO:0005829,GO:0006139,GO:0006323,GO:0006351,GO:0006352,GO:0006355,GO:0006356,GO:0006357,GO:0006366,GO:0006367,GO:0006725,GO:0006807,GO:0006996,GO:0008150,GO:0008152,GO:0008301,GO:0009058,GO:0009059,GO:…	-	COG5648-Chromatin-associated proteins containing the HMG domain[B]
CAALFM_C111270WA	182.527	506.44	-1.47228	0.000380807	0.0105991	down	CAALFM_C111270WA	hypothetical protein	-	-	-
CAALFM_C601210WA	170.007	15.7967	3.4279	0.0176295	0.15652	up	CAALFM_C601210WA	hypothetical protein	GO:0005575,GO:0005622,GO:0005623,GO:0005737,GO:0005783,GO:0012505,GO:0043226,GO:0043227,GO:0043229,GO:0043231,GO:0044424,GO:0044444,GO:0044464	-	-
CAALFM_C106930WA	34.68	45.59	-0.394614	0.0355481	0.233459	down	PGA63	Pga63p	GO:0003674,GO:0005198,GO:0005575,GO:0005622,GO:0005623,GO:0005737,GO:0005798,GO:0005937,GO:0006810,GO:0006886,GO:0006888,GO:0006900,GO:0006996,GO:0006997,GO:0006998,GO:0008104,GO:0008150,GO:0009987,GO:0010256,GO:0012505,GO:0012506,GO:0012507,GO:0015031,GO:0015833,GO:0016020,GO:0016043,GO:0016050,GO:0016192,GO:0030117,GO:0030120,GO:0030127,GO:0030133,GO:0030134,GO:0030135,GO:0030427,GO:0030658,GO:…	K14005-ko04141 Protein processing in endoplasmic reticulum	COG2319-FOG: WD40 repeat[R]
CAALFM_C113670WA	12.4333	104.37	-3.06942	0.00318515	0.0490294	down	OSM2	fumarate reductase	GO:0003674,GO:0003824,GO:0005575,GO:0005622,GO:0005623,GO:0005737,GO:0005739,GO:0005783,GO:0005829,GO:0005886,GO:0006082,GO:0006091,GO:0006099,GO:0006101,GO:0006106,GO:0006139,GO:0006457,GO:0006725,GO:0006732,GO:0006753,GO:0006793,GO:0006796,GO:0006807,GO:0006950,GO:0008150,GO:0008152,GO:0009060,GO:0009117,GO:0009628,GO:0009987,GO:0012505,GO:0015980,GO:0016020,GO:0016156,GO:0016491,GO:0016627,GO:…	-	COG0029-Aspartate oxidase[H]
CAALFM_CR01520WA	63.7967	7.42667	3.10269	0.0320054	0.222802	up	PTC2	type 2C protein phosphatase	GO:0000075,GO:0000077,GO:0000079,GO:0000173,GO:0000188,GO:0001932,GO:0001933,GO:0003674,GO:0003824,GO:0004721,GO:0004722,GO:0005575,GO:0005622,GO:0005623,GO:0005634,GO:0005737,GO:0006464,GO:0006469,GO:0006470,GO:0006793,GO:0006796,GO:0006807,GO:0006950,GO:0006970,GO:0006974,GO:0006986,GO:0007154,GO:0007165,GO:0007231,GO:0008150,GO:0008152,GO:0009628,GO:0009892,GO:0009966,GO:0009968,GO:0009987,GO:…	-	COG0631-Serine/threonine protein phosphatase[T]
CAALFM_C103190CA	236.74	421.54	-0.832366	5.78665e-07	4.22787e-05	down	ECM33	Ecm33p	GO:0000003,GO:0000322,GO:0000323,GO:0000324,GO:0003006,GO:0005575,GO:0005618,GO:0005619,GO:0005622,GO:0005623,GO:0005628,GO:0005737,GO:0005739,GO:0005773,GO:0005783,GO:0005886,GO:0007049,GO:0007154,GO:0007165,GO:0008150,GO:0009272,GO:0009277,GO:0009653,GO:0009986,GO:0009987,GO:0010927,GO:0012505,GO:0016020,GO:0016043,GO:0019953,GO:0022402,GO:0022413,GO:0022414,GO:0022607,GO:0023052,GO:0030154,GO:…	-	-
CAALFM_C302610CA	0.0001	61.0367	-19.2193	0.0472509	0.269878	down	GLX3	glutathione-independent methylglyoxalase	GO:0000932,GO:0003674,GO:0003824,GO:0005488,GO:0005515,GO:0005575,GO:0005576,GO:0005618,GO:0005622,GO:0005623,GO:0005634,GO:0005737,GO:0006081,GO:0006082,GO:0006089,GO:0006508,GO:0006807,GO:0006950,GO:0006979,GO:0007154,GO:0008150,GO:0008152,GO:0008233,GO:0008234,GO:0009056,GO:0009058,GO:0009277,GO:0009438,GO:0009605,GO:0009636,GO:0009987,GO:0009991,GO:0010494,GO:0016053,GO:0016787,GO:0016829,GO:…	-	COG0693-Putative intracellular protease/amidase[R]
CAALFM_C100220WA	73.9367	494.603	-2.74191	1.67804e-09	2.80233e-07	down	PHR2	1,3-beta-glucanosyltransferase	GO:0000271,GO:0000278,GO:0000281,GO:0000902,GO:0000910,GO:0000917,GO:0000935,GO:0000936,GO:0003674,GO:0003824,GO:0005575,GO:0005576,GO:0005618,GO:0005621,GO:0005622,GO:0005623,GO:0005634,GO:0005737,GO:0005739,GO:0005798,GO:0005886,GO:0005933,GO:0005975,GO:0005976,GO:0006073,GO:0006074,GO:0006075,GO:0006325,GO:0006342,GO:0006355,GO:0006996,GO:0007049,GO:0007155,GO:0007163,GO:0008150,GO:0008152,GO:…	-	-
CAALFM_CR00080WA	11.4367	49.0433	-2.10039	0.00363433	0.0531066	down	MIS12	Mis12p	GO:0000166,GO:0003674,GO:0003676,GO:0003677,GO:0003697,GO:0003824,GO:0004329,GO:0004477,GO:0004488,GO:0005488,GO:0005524,GO:0005575,GO:0005622,GO:0005623,GO:0005634,GO:0005737,GO:0005739,GO:0006082,GO:0006139,GO:0006144,GO:0006575,GO:0006725,GO:0006730,GO:0006732,GO:0006760,GO:0006766,GO:0006767,GO:0006807,GO:0008144,GO:0008150,GO:0008152,GO:0009058,GO:0009108,GO:0009110,GO:0009112,GO:0009113,GO:…	K00288-ko00670 One carbon pool by folate	COG2759-Formyltetrahydrofolate synthetase[F]
CAALFM_C404640CA	31.6133	0.86	5.20005	0.0436217	1	up	GOA1	Goa1p	-	-	-
CAALFM_C702040CA	291	30.49	3.25461	3.16566e-06	0.000181856	up	CUP9	Cup9p	-	-	-
CAALFM_C207900WA	179.517	46.1733	1.95899	0.00374915	0.0534483	up	GDH2	glutamate dehydrogenase (NAD(+))	GO:0003674,GO:0003824,GO:0004352,GO:0004353,GO:0005575,GO:0005622,GO:0005623,GO:0005737,GO:0005739,GO:0006082,GO:0006103,GO:0006106,GO:0006520,GO:0006536,GO:0006538,GO:0006807,GO:0008150,GO:0008152,GO:0009056,GO:0009063,GO:0009064,GO:0009065,GO:0009987,GO:0016054,GO:0016491,GO:0016638,GO:0016639,GO:0019551,GO:0019752,GO:0043226,GO:0043227,GO:0043229,GO:0043231,GO:0043436,GO:0043648,GO:0043649,GO:…	K15371-ko00910 Nitrogen metabolism;ko00250 Alanine, aspartate and glutamate metabolism;ko00220 Arginine biosynthesis;ko00430 Taurine and hypotaurine metabolism	COG2902-NAD-specific glutamate dehydrogenase[E]
CAALFM_C100140WA	0.0001	9.69667	-16.5652	0.0473268	0.269878	down	KEL1	Kel1p	GO:0000003,GO:0000746,GO:0000747,GO:0000755,GO:0001100,GO:0005575,GO:0005622,GO:0005623,GO:0005628,GO:0005737,GO:0005933,GO:0005934,GO:0005935,GO:0005937,GO:0005938,GO:0007088,GO:0007096,GO:0007346,GO:0008150,GO:0008360,GO:0009987,GO:0010564,GO:0010639,GO:0010948,GO:0016020,GO:0019953,GO:0022413,GO:0022414,GO:0022603,GO:0022604,GO:0030427,GO:0032231,GO:0032465,GO:0032505,GO:0032879,GO:0032956,GO:…	-	-
CAALFM_C204550CA	0.0001	23.5433	-17.845	0.0418496	0.260225	down	NDH51	Ndh51p	GO:0005575,GO:0005622,GO:0005623,GO:0005737,GO:0005739,GO:0005740,GO:0005743,GO:0016020,GO:0019866,GO:0031090,GO:0031966,GO:0031967,GO:0031975,GO:0043226,GO:0043227,GO:0043229,GO:0043231,GO:0044422,GO:0044424,GO:0044429,GO:0044444,GO:0044446,GO:0044464	K03942-ko00190 Oxidative phosphorylation;ko05010 Alzheimer's disease;ko05012 Parkinson's disease;ko05016 Huntington's disease;ko04932 Non-alcoholic fatty liver disease (NAFLD)	COG1894-NADH:ubiquinone oxidoreductase, NADH-binding (51 kD) subunit[C]
CAALFM_C102530CA	332.093	47.07	2.81871	4.91771e-05	0.00198234	up	DIP5	Dip5p	GO:0000322,GO:0000323,GO:0000324,GO:0000329,GO:0003333,GO:0003674,GO:0005215,GO:0005342,GO:0005575,GO:0005622,GO:0005623,GO:0005737,GO:0005773,GO:0005774,GO:0005886,GO:0006810,GO:0006811,GO:0006820,GO:0006865,GO:0008150,GO:0008509,GO:0008514,GO:0015075,GO:0015171,GO:0015318,GO:0015711,GO:0015849,GO:0016020,GO:0016021,GO:0022857,GO:0031090,GO:0031224,GO:0034220,GO:0043226,GO:0043227,GO:0043229,GO:…	-	COG0833-Amino acid transporters[E]
CAALFM_C105240CA	47.8667	6.31667	2.92179	0.0361822	0.236296	up	RPT1	proteasome regulatory particle base subunit	GO:0000166,GO:0000502,GO:0003674,GO:0003824,GO:0004175,GO:0005488,GO:0005515,GO:0005524,GO:0005575,GO:0005622,GO:0005623,GO:0005634,GO:0005737,GO:0005829,GO:0005838,GO:0006355,GO:0006357,GO:0006508,GO:0006511,GO:0006807,GO:0006950,GO:0007088,GO:0007346,GO:0008134,GO:0008144,GO:0008150,GO:0008152,GO:0008233,GO:0008540,GO:0009056,GO:0009057,GO:0009889,GO:0009891,GO:0009893,GO:0009894,GO:0009896,GO:…	K03061-ko03050 Proteasome;ko05169 Epstein-Barr virus infection	COG1222-ATP-dependent 26S proteasome regulatory subunit[O]
CAALFM_CR10680WA	30.5333	39.8033	-0.382504	0.0378176	0.242906	down	RPO21	DNA-directed RNA polymerase II core subunit	GO:0000228,GO:0000428,GO:0000731,GO:0000785,GO:0000790,GO:0003674,GO:0003676,GO:0003677,GO:0005488,GO:0005575,GO:0005622,GO:0005623,GO:0005634,GO:0005654,GO:0005665,GO:0005694,GO:0005737,GO:0005739,GO:0006139,GO:0006259,GO:0006281,GO:0006301,GO:0006351,GO:0006366,GO:0006725,GO:0006807,GO:0006950,GO:0006974,GO:0008150,GO:0008152,GO:0009058,GO:0009059,GO:0009987,GO:0010467,GO:0010494,GO:0016070,GO:…	K03006-ko00230 Purine metabolism;ko00240 Pyrimidine metabolism;ko03020 RNA polymerase;ko05016 Huntington's disease;ko05168 Herpes simplex infection;ko05169 Epstein-Barr virus infection	COG0086-DNA-directed RNA polymerase, beta' subunit/160 kD subunit[K]
CAALFM_C502000CA	628.873	210.743	1.57728	0.0115105	0.118256	up	ACH1	acetyl-CoA hydrolase	GO:0003674,GO:0003824,GO:0003986,GO:0005575,GO:0005622,GO:0005623,GO:0005737,GO:0005739,GO:0005829,GO:0006082,GO:0006083,GO:0006084,GO:0006139,GO:0006163,GO:0006629,GO:0006631,GO:0006633,GO:0006637,GO:0006725,GO:0006732,GO:0006753,GO:0006790,GO:0006793,GO:0006796,GO:0006807,GO:0008150,GO:0008152,GO:0008410,GO:0008610,GO:0008775,GO:0009058,GO:0009117,GO:0009150,GO:0009259,GO:0009268,GO:0009628,GO:…	K01067-ko00620 Pyruvate metabolism	COG0427-Acetyl-CoA hydrolase[C]
CAALFM_C114440CA	24.4133	128.427	-2.3952	0.00224304	0.0416209	down	GDI1	Gdi1p	GO:0003674,GO:0005092,GO:0005093,GO:0005575,GO:0005622,GO:0005623,GO:0005737,GO:0005829,GO:0006810,GO:0006886,GO:0007154,GO:0007165,GO:0007264,GO:0007265,GO:0007275,GO:0007399,GO:0008104,GO:0008150,GO:0009987,GO:0010721,GO:0010769,GO:0010771,GO:0010975,GO:0010977,GO:0015031,GO:0015833,GO:0016192,GO:0022008,GO:0022603,GO:0022604,GO:0023052,GO:0030154,GO:0030234,GO:0030695,GO:0031344,GO:0031345,GO:…	-	COG5044-RAB proteins geranylgeranyltransferase component A (RAB escort protein)[O]
CAALFM_C403070WA	156.06	993.09	-2.66982	1.12391e-07	1.01066e-05	down	PGA54	Pga54p	-	-	-
CAALFM_C402310WA	21.8567	0.926667	4.55988	0.00497582	0.0660992	up	BEM3	Bem3p	GO:0000131,GO:0003674,GO:0005096,GO:0005488,GO:0005543,GO:0005575,GO:0005622,GO:0005623,GO:0005737,GO:0005826,GO:0005856,GO:0005933,GO:0005934,GO:0005937,GO:0005938,GO:0006996,GO:0007010,GO:0007163,GO:0008047,GO:0008150,GO:0008289,GO:0009966,GO:0009968,GO:0009987,GO:0010646,GO:0010648,GO:0015629,GO:0016043,GO:0023051,GO:0023057,GO:0030010,GO:0030234,GO:0030427,GO:0030695,GO:0030863,GO:0030864,GO:…	K19840-ko04011 MAPK signaling pathway - yeast	-
CAALFM_C703050WA	131.247	12.7733	3.36107	0.00691291	0.0859701	up	CAALFM_C703050WA	enoyl-CoA hydratase	GO:0000038,GO:0000322,GO:0000323,GO:0000324,GO:0000329,GO:0003674,GO:0003824,GO:0004300,GO:0005575,GO:0005622,GO:0005623,GO:0005737,GO:0005773,GO:0005774,GO:0005783,GO:0005789,GO:0006082,GO:0006629,GO:0006631,GO:0006633,GO:0006643,GO:0006665,GO:0006807,GO:0006810,GO:0007034,GO:0008150,GO:0008152,GO:0008610,GO:0009058,GO:0009987,GO:0012505,GO:0016020,GO:0016021,GO:0016053,GO:0016829,GO:0016835,GO:…	K10703-ko01212 Fatty acid metabolism;ko00062 Fatty acid elongation;ko01040 Biosynthesis of unsaturated fatty acids	COG5198-Protein tyrosine phosphatase-like protein (contains Pro instead of catalytic Arg)[R]
CAALFM_C503740WA	63.92	0.483333	7.04711	0.0176371	1	up	CAALFM_C503740WA	hypothetical protein	-	-	-
CAALFM_C306440WA	11.32	21.9033	-0.952276	0.04324	0.262535	down	CAALFM_C306440WA	FG-nucleoporin	GO:0000054,GO:0000055,GO:0000972,GO:0000973,GO:0003674,GO:0003676,GO:0003723,GO:0005048,GO:0005198,GO:0005488,GO:0005575,GO:0005622,GO:0005623,GO:0005634,GO:0005635,GO:0005643,GO:0006403,GO:0006405,GO:0006406,GO:0006409,GO:0006606,GO:0006611,GO:0006810,GO:0006886,GO:0006913,GO:0006996,GO:0006997,GO:0006999,GO:0008104,GO:0008139,GO:0008150,GO:0008152,GO:0009987,GO:0010467,GO:0012505,GO:0015031,GO:…	K14297-ko03013 RNA transport;ko05164 Influenza A	-
CAALFM_C601950CA	24.8633	0.246667	6.65531	0.0110023	1	up	CAALFM_C601950CA	hypothetical protein	-	-	-
CAALFM_CR00320CA	38.5967	1.45667	4.72773	0.00816601	0.0944271	up	NAP1	histone chaperone	GO:0000003,GO:0000228,GO:0000785,GO:0000790,GO:0003674,GO:0005488,GO:0005515,GO:0005575,GO:0005622,GO:0005623,GO:0005634,GO:0005694,GO:0005737,GO:0005856,GO:0005938,GO:0005940,GO:0006323,GO:0006325,GO:0006333,GO:0006334,GO:0006336,GO:0006337,GO:0006355,GO:0006357,GO:0006606,GO:0006810,GO:0006886,GO:0006913,GO:0006996,GO:0007114,GO:0007117,GO:0008047,GO:0008104,GO:0008150,GO:0009889,GO:0009891,GO:…	-	-
CAALFM_C405610CA	0.0001	13.4	-17.0319	0.0270874	0.208323	down	CAALFM_C405610CA	hypothetical protein	-	-	-
CAALFM_C300720WA	1173.64	1832.86	-0.643113	1.00625e-05	0.000534685	down	PMA1	H(+)-exporting P2-type ATPase	GO:0000166,GO:0003674,GO:0003824,GO:0005215,GO:0005488,GO:0005524,GO:0005575,GO:0005622,GO:0005623,GO:0005737,GO:0005739,GO:0005829,GO:0005886,GO:0005887,GO:0006810,GO:0006811,GO:0006812,GO:0006873,GO:0006885,GO:0008144,GO:0008150,GO:0008324,GO:0008553,GO:0009987,GO:0015075,GO:0015077,GO:0015078,GO:0015318,GO:0015399,GO:0015405,GO:0015662,GO:0015672,GO:0016020,GO:0016021,GO:0016043,GO:0016462,GO:…	K01535-ko00190 Oxidative phosphorylation	COG0474-Cation transport ATPase[P]
CAALFM_C201870CA	38.75	0.293333	7.04551	0.0176371	1	up	CAALFM_C201870CA	hypothetical protein	GO:0006355,GO:0006357,GO:0006950,GO:0007154,GO:0008150,GO:0009267,GO:0009605,GO:0009607,GO:0009889,GO:0009987,GO:0009991,GO:0010468,GO:0010556,GO:0010810,GO:0010811,GO:0019219,GO:0019222,GO:0030155,GO:0030447,GO:0031323,GO:0031326,GO:0031667,GO:0031668,GO:0031669,GO:0033554,GO:0036170,GO:0036180,GO:0040007,GO:0042594,GO:0042710,GO:0043900,GO:0043902,GO:0044010,GO:0044011,GO:0044182,GO:0044764,GO:…	-	-
CAALFM_CR06140WA	178.867	8.5	4.39528	3.11388e-06	0.000181856	up	CAALFM_CR06140WA	hypothetical protein	-	-	-
CAALFM_C404470WA	74	4.68667	3.98089	0.0197271	0.170822	up	SAP10	Sap10p	GO:0000322,GO:0000323,GO:0000324,GO:0000749,GO:0000754,GO:0001402,GO:0003674,GO:0003824,GO:0004175,GO:0004190,GO:0005575,GO:0005576,GO:0005618,GO:0005622,GO:0005623,GO:0005737,GO:0005773,GO:0005886,GO:0006508,GO:0006518,GO:0006807,GO:0007154,GO:0007165,GO:0007323,GO:0008150,GO:0008152,GO:0008233,GO:0009056,GO:0009057,GO:0009277,GO:0009605,GO:0009607,GO:0009897,GO:0009966,GO:0009986,GO:0009987,GO:…	-	-
CAALFM_C603940CA	63.39	5.96667	3.40926	0.0448935	0.262795	up	PBP2	Pbp2p	GO:0000723,GO:0003674,GO:0003676,GO:0003723,GO:0003729,GO:0005488,GO:0005575,GO:0005622,GO:0005623,GO:0005634,GO:0005737,GO:0006139,GO:0006259,GO:0006725,GO:0006807,GO:0006996,GO:0008150,GO:0008152,GO:0009987,GO:0016043,GO:0032200,GO:0034641,GO:0042592,GO:0043170,GO:0043226,GO:0043227,GO:0043229,GO:0043231,GO:0044237,GO:0044238,GO:0044260,GO:0044424,GO:0044464,GO:0046483,GO:0051276,GO:0060249,GO:…	-	-
CAALFM_C202970CA	477.38	151.567	1.65519	0.0220257	0.183888	up	ALD5	aldehyde dehydrogenase (NAD(P)(+))	GO:0003674,GO:0003824,GO:0004029,GO:0004030,GO:0005575,GO:0005576,GO:0005622,GO:0005623,GO:0005737,GO:0005739,GO:0005759,GO:0006066,GO:0006067,GO:0006068,GO:0006081,GO:0006082,GO:0006083,GO:0006090,GO:0006117,GO:0006139,GO:0006355,GO:0006520,GO:0006566,GO:0006567,GO:0006725,GO:0006732,GO:0006733,GO:0006739,GO:0006740,GO:0006753,GO:0006793,GO:0006796,GO:0006807,GO:0006950,GO:0006970,GO:0007154,GO:…	K00128-ko00010 Glycolysis / Gluconeogenesis;ko00040 Pentose and glucuronate interconversions;ko00053 Ascorbate and aldarate metabolism;ko00620 Pyruvate metabolism;ko00071 Fatty acid degradation;ko00561 Glycerolipid metabolism;ko00280 Valine, leucine and isoleucine degradation;ko00310 Lysine degradation;ko00330 Arginine and proline metabolism;ko00340 Histidine metabolism;ko00380 Tryptophan metabol…	COG1012-NAD-dependent aldehyde dehydrogenases[C]
CAALFM_C207210CA	102.303	8.21	3.63933	0.0303939	0.220686	up	TPK2	cAMP-dependent protein kinase catalytic subunit	GO:0000166,GO:0000228,GO:0000322,GO:0000323,GO:0000324,GO:0000785,GO:0000790,GO:0001403,GO:0001678,GO:0003674,GO:0003824,GO:0004672,GO:0004674,GO:0004690,GO:0004691,GO:0005488,GO:0005524,GO:0005575,GO:0005622,GO:0005623,GO:0005634,GO:0005694,GO:0005737,GO:0005773,GO:0005829,GO:0005952,GO:0006355,GO:0006464,GO:0006468,GO:0006793,GO:0006796,GO:0006807,GO:0007154,GO:0007165,GO:0007186,GO:0007187,GO:…	K04345-ko04014 Ras signaling pathway;ko04010 MAPK signaling pathway;ko04310 Wnt signaling pathway;ko04340 Hedgehog signaling pathway;ko04341 Hedgehog signaling pathway - Fly;ko04020 Calcium signaling pathway;ko04024 cAMP signaling pathway;ko04113 Meiosis - yeast;ko04114 Oocyte meiosis;ko04540 Gap junction;ko04611 Platelet activation;ko04062 Chemokine signaling pathway;ko04911 Insulin secretion;ko…	COG0515-Serine/threonine protein kinase[RTKL]
CAALFM_CR00540CA	167.21	30.36	2.46142	0.0301315	0.220149	up	MDH1	malate dehydrogenase	GO:0003674,GO:0003824,GO:0005575,GO:0005622,GO:0005623,GO:0005737,GO:0005739,GO:0006082,GO:0006091,GO:0006099,GO:0006101,GO:0008150,GO:0008152,GO:0009060,GO:0009987,GO:0015980,GO:0016491,GO:0016614,GO:0016615,GO:0016999,GO:0017144,GO:0019752,GO:0043226,GO:0043227,GO:0043229,GO:0043231,GO:0043436,GO:0044237,GO:0044238,GO:0044281,GO:0044424,GO:0044444,GO:0044464,GO:0045333,GO:0055114,GO:0071704,GO:…	K00026-ko01200 Carbon metabolism;ko00020 Citrate cycle (TCA cycle);ko00620 Pyruvate metabolism;ko00630 Glyoxylate and dicarboxylate metabolism;ko00710 Carbon fixation in photosynthetic organisms;ko00270 Cysteine and methionine metabolism	COG0039-Malate/lactate dehydrogenases[C]
CAALFM_C402300WA	30.7733	1.66333	4.20953	0.0164077	0.152032	up	HOS3	histone deacetylase	GO:0000082,GO:0000083,GO:0000278,GO:0003674,GO:0003824,GO:0004407,GO:0005575,GO:0005622,GO:0005623,GO:0005628,GO:0005634,GO:0005737,GO:0005933,GO:0005935,GO:0006325,GO:0006355,GO:0006357,GO:0006464,GO:0006476,GO:0006807,GO:0006996,GO:0007049,GO:0008150,GO:0008152,GO:0009889,GO:0009891,GO:0009893,GO:0009987,GO:0010468,GO:0010556,GO:0010557,GO:0010604,GO:0010628,GO:0016020,GO:0016043,GO:0016569,GO:…	-	COG0123-Deacetylases, including yeast histone deacetylase and acetoin utilization protein[BQ]
CAALFM_C109690WA	508.063	50.2233	3.33858	2.80445e-08	3.64266e-06	up	MLS1	malate synthase	-	K01638-ko01200 Carbon metabolism;ko00620 Pyruvate metabolism;ko00630 Glyoxylate and dicarboxylate metabolism	COG2225-Malate synthase[C]
CAALFM_C100060WA	55.6767	88.6267	-0.670668	0.0244479	0.193106	down	TUP1	chromatin-silencing transcriptional regulator	GO:0000003,GO:0000122,GO:0000228,GO:0000429,GO:0000430,GO:0000433,GO:0000785,GO:0000790,GO:0001196,GO:0001198,GO:0003006,GO:0003674,GO:0005488,GO:0005515,GO:0005543,GO:0005575,GO:0005622,GO:0005623,GO:0005634,GO:0005654,GO:0005694,GO:0006323,GO:0006325,GO:0006333,GO:0006338,GO:0006342,GO:0006355,GO:0006357,GO:0006950,GO:0006970,GO:0006996,GO:0007154,GO:0007155,GO:0007530,GO:0007531,GO:0007532,GO:…	K06666-ko04011 MAPK signaling pathway - yeast;ko04111 Cell cycle - yeast	COG2319-FOG: WD40 repeat[R]
CAALFM_C208510WA	103.493	0.0001	19.9811	0.000225819	0.00713465	up	CAALFM_C208510WA	hypothetical protein	-	-	-
CAALFM_C604570WA	0.0001	19.7633	-17.5925	0.0132987	0.131747	down	NAG6	dynamin-like GTPase	GO:0000166,GO:0001882,GO:0001883,GO:0003674,GO:0003824,GO:0003924,GO:0005488,GO:0005525,GO:0005575,GO:0005622,GO:0005623,GO:0005737,GO:0005783,GO:0005933,GO:0005938,GO:0006810,GO:0006996,GO:0007029,GO:0008150,GO:0008643,GO:0008645,GO:0009405,GO:0009987,GO:0010256,GO:0012505,GO:0015749,GO:0016020,GO:0016021,GO:0016043,GO:0016192,GO:0016320,GO:0016462,GO:0016787,GO:0016817,GO:0016818,GO:0017076,GO:…	-	-
CAALFM_C300030CA	3.44	17.2567	-2.32667	0.0323938	0.222802	down	CAALFM_C300030CA	hypothetical protein	GO:0000722,GO:0000723,GO:0003674,GO:0003678,GO:0003824,GO:0004386,GO:0005575,GO:0005622,GO:0005623,GO:0005634,GO:0005737,GO:0005739,GO:0006139,GO:0006259,GO:0006310,GO:0006312,GO:0006725,GO:0006807,GO:0006996,GO:0008150,GO:0008152,GO:0009987,GO:0016043,GO:0016462,GO:0016787,GO:0016817,GO:0016818,GO:0017111,GO:0032200,GO:0032392,GO:0032508,GO:0034641,GO:0042592,GO:0043170,GO:0043226,GO:0043227,GO:…	-	-
CAALFM_CR07530CA	28.9233	4.55667	2.66618	0.0432987	0.262535	up	ECM22	Ecm22p	-	-	-
CAALFM_C301350CA	45.83	0.0001	18.8059	0.00842728	1	up	URA3	orotidine-5'-phosphate decarboxylase	GO:0000003,GO:0000909,GO:0003006,GO:0003674,GO:0003824,GO:0004590,GO:0005575,GO:0005576,GO:0005622,GO:0005623,GO:0005737,GO:0005829,GO:0006139,GO:0006206,GO:0006207,GO:0006213,GO:0006220,GO:0006221,GO:0006222,GO:0006725,GO:0006753,GO:0006793,GO:0006796,GO:0006807,GO:0006928,GO:0007275,GO:0008150,GO:0008152,GO:0009058,GO:0009112,GO:0009116,GO:0009117,GO:0009119,GO:0009123,GO:0009124,GO:0009129,GO:…	K01591-ko00240 Pyrimidine metabolism	COG0284-Orotidine-5'-phosphate decarboxylase[F]
CAALFM_C703660CA	0.0001	21.1	-17.6869	0.0277857	0.212297	down	CAALFM_C703660CA	proline--tRNA ligase	GO:0002161,GO:0002181,GO:0003674,GO:0003824,GO:0004812,GO:0004827,GO:0005575,GO:0005622,GO:0005623,GO:0005737,GO:0006082,GO:0006139,GO:0006399,GO:0006412,GO:0006418,GO:0006433,GO:0006450,GO:0006518,GO:0006520,GO:0006725,GO:0006807,GO:0008150,GO:0008152,GO:0009058,GO:0009059,GO:0009987,GO:0010467,GO:0016070,GO:0016787,GO:0016788,GO:0016874,GO:0016875,GO:0017101,GO:0019538,GO:0019752,GO:0032991,GO:…	K01881-ko00970 Aminoacyl-tRNA biosynthesis	COG0442-Prolyl-tRNA synthetase[J]
CAALFM_C107860WA	21.1	0.313333	6.0734	0.0334971	1	up	CAALFM_C107860WA	hypothetical protein	-	-	-
CAALFM_C501830CA	14.4867	0.373333	5.27812	0.0107247	0.11502	up	HAL9	Hal9p	GO:0003674,GO:0003676,GO:0003677,GO:0005488,GO:0005575,GO:0005622,GO:0005623,GO:0005634,GO:0005737,GO:0005739,GO:0006355,GO:0006357,GO:0006950,GO:0006970,GO:0008150,GO:0009628,GO:0009651,GO:0009889,GO:0009891,GO:0009893,GO:0010468,GO:0010556,GO:0010557,GO:0010604,GO:0010628,GO:0019219,GO:0019222,GO:0031323,GO:0031325,GO:0031326,GO:0031328,GO:0043226,GO:0043227,GO:0043229,GO:0043231,GO:0043565,GO:…	-	-
CAALFM_CR02280WA	54.4067	224.5	-2.04486	0.00230992	0.0421922	down	PGA23	Pga23p	-	-	-
CAALFM_C110550CA	3.86333	25.2867	-2.71046	0.0165463	0.152032	down	GCA2	Gca2p	GO:0000023,GO:0000025,GO:0000272,GO:0003674,GO:0003824,GO:0004553,GO:0004558,GO:0005575,GO:0005576,GO:0005618,GO:0005623,GO:0005975,GO:0005976,GO:0005984,GO:0008150,GO:0008152,GO:0009056,GO:0009057,GO:0009311,GO:0009313,GO:0009987,GO:0015926,GO:0016020,GO:0016052,GO:0016740,GO:0016757,GO:0016758,GO:0016787,GO:0016798,GO:0030312,GO:0032450,GO:0042710,GO:0043170,GO:0044010,GO:0044011,GO:0044237,GO:…	K01187-ko00052 Galactose metabolism;ko00500 Starch and sucrose metabolism	COG1501-Alpha-glucosidases, family 31 of glycosyl hydrolases[G]
CAALFM_C113100WA	426.997	29.0133	3.87944	0.00788649	0.0931243	up	CAALFM_C113100WA	hypothetical protein	-	-	-
CAALFM_C108320WA	173.817	276.75	-0.671017	0.000301119	0.00858557	down	TKL1	transketolase	GO:0003674,GO:0003824,GO:0004802,GO:0005575,GO:0005622,GO:0005623,GO:0005634,GO:0005737,GO:0006081,GO:0006098,GO:0006139,GO:0006725,GO:0006732,GO:0006733,GO:0006739,GO:0006753,GO:0006793,GO:0006796,GO:0006807,GO:0008150,GO:0008152,GO:0009052,GO:0009117,GO:0009987,GO:0016740,GO:0016744,GO:0019362,GO:0019637,GO:0019682,GO:0019693,GO:0034641,GO:0043226,GO:0043227,GO:0043229,GO:0043231,GO:0044237,GO:…	K00615-ko01200 Carbon metabolism;ko01230 Biosynthesis of amino acids;ko00030 Pentose phosphate pathway;ko00710 Carbon fixation in photosynthetic organisms;ko01051 Biosynthesis of ansamycins	COG0021-Transketolase[G]
CAALFM_C302860WA	25.57	1.28	4.32024	0.0424501	1	up	THI6	bifunctional hydroxyethylthiazole kinase/thiamine-phosphate diphosphorylase	GO:0003674,GO:0003824,GO:0004417,GO:0004789,GO:0005575,GO:0005622,GO:0005623,GO:0005737,GO:0005829,GO:0006725,GO:0006766,GO:0006767,GO:0006772,GO:0006790,GO:0006793,GO:0006796,GO:0006807,GO:0008150,GO:0008152,GO:0009058,GO:0009110,GO:0009228,GO:0009987,GO:0016301,GO:0016310,GO:0016740,GO:0016765,GO:0016772,GO:0016773,GO:0017144,GO:0018130,GO:0019438,GO:0034641,GO:0042364,GO:0042723,GO:0042724,GO:…	K14154-ko00730 Thiamine metabolism	COG0352-Thiamine monophosphate synthase[H]
CAALFM_C210030CA	500.527	667.16	-0.414586	0.000296232	0.00858557	down	MP65	putative family 17 glucosidase	GO:0000003,GO:0000322,GO:0000323,GO:0000324,GO:0000746,GO:0000747,GO:0003674,GO:0003676,GO:0003723,GO:0003729,GO:0003824,GO:0004553,GO:0005488,GO:0005575,GO:0005576,GO:0005618,GO:0005622,GO:0005623,GO:0005737,GO:0005773,GO:0005783,GO:0006950,GO:0007154,GO:0007155,GO:0008150,GO:0009267,GO:0009268,GO:0009277,GO:0009405,GO:0009605,GO:0009607,GO:0009628,GO:0009986,GO:0009987,GO:0009991,GO:0012505,GO:…	-	COG5309-Exo-beta-1,3-glucanase[G]
CAALFM_C600290WA	48.11	5.25	3.19595	0.0335559	0.222929	up	CAALFM_C600290WA	hypothetical protein	-	-	-
CAALFM_C400450CA	0.0001	62.49	-19.2533	0.00998869	0.109129	down	PGA10	Pga10p	GO:0003674,GO:0005488,GO:0005575,GO:0005576,GO:0005618,GO:0005623,GO:0005886,GO:0006810,GO:0006873,GO:0006875,GO:0006879,GO:0006897,GO:0006898,GO:0007155,GO:0008104,GO:0008150,GO:0009277,GO:0009405,GO:0009986,GO:0009987,GO:0015031,GO:0015833,GO:0015886,GO:0016020,GO:0016192,GO:0017038,GO:0019725,GO:0020028,GO:0020037,GO:0022610,GO:0030003,GO:0030312,GO:0030445,GO:0031589,GO:0033036,GO:0033212,GO:…	-	-
CAALFM_C604250WA	96.0933	367.34	-1.93461	0.039994	0.252719	down	CAALFM_C604250WA	cytochrome c oxidase subunit VIb	GO:0005575,GO:0005622,GO:0005623,GO:0005737,GO:0005739,GO:0005740,GO:0005743,GO:0005746,GO:0005751,GO:0005758,GO:0006996,GO:0007005,GO:0008150,GO:0008535,GO:0009987,GO:0016020,GO:0016021,GO:0016043,GO:0017004,GO:0019866,GO:0022607,GO:0031090,GO:0031224,GO:0031966,GO:0031967,GO:0031970,GO:0031974,GO:0031975,GO:0032991,GO:0033108,GO:0033617,GO:0034622,GO:0043226,GO:0043227,GO:0043229,GO:0043231,GO:…	K02267-ko00190 Oxidative phosphorylation;ko04260 Cardiac muscle contraction;ko05010 Alzheimer's disease;ko05012 Parkinson's disease;ko05016 Huntington's disease;ko04932 Non-alcoholic fatty liver disease (NAFLD)	-
